# Supplementary material for: Viral regulation of host cell biology by hijacking of the nucleolar DNA-damage response
Source: Nat Commun. 2018 Aug 3;9:3057. doi: 10.1038/s41467-018-05354-7 (PMC6076271; doi:10.1038/s41467-018-05354-7)
Supplement: Supplementary file 1 — Supplementary Data 1 [file 41467_2018_5354_MOESM1_ESM.xls]

## Sheet: GFP-HeV M
Protein	Significant Peptides	Descrpition
VIME_HUMAN	48	RecName: Full=Vimentin OS=Homo sapiens (Human)
TCOF_HUMAN	44	RecName: Full=Treacle protein; AltName: Full=Treacher Collins syndrome protein OS=Homo sapiens (Human)
HSP7C_HUMAN	37	RecName: Full=Heat shock cognate 71 kDa protein; AltName: Full=Heat shock 70 kDa protein 8; AltName: Full=Lipopolysaccharide-associated protein 1; Short=LAP-1; Short=LPS-associated protein 1 OS=Homo sapiens (Human)
HS71A_HUMAN	36	RecName: Full=Heat shock 70 kDa protein 1A {ECO:0000312|HGNC:HGNC:5232}; AltName: Full=Heat shock 70 kDa protein 1; Short=HSP70-1 {ECO:0000303|PubMed:14656967, ECO:0000303|PubMed:2538825}; Short=HSP70.1 OS=Homo sapiens (Human)
K2C1_HUMAN	33	RecName: Full=Keratin, type II cytoskeletal 1; AltName: Full=67 kDa cytokeratin; AltName: Full=Cytokeratin-1; Short=CK-1; AltName: Full=Hair alpha protein; AltName: Full=Keratin-1; Short=K1; AltName: Full=Type-II keratin Kb1 OS=Homo sapiens (Human)
RS3A_HUMAN	32	RecName: Full=40S ribosomal protein S3a {ECO:0000255|HAMAP-Rule:MF_03122}; AltName: Full=v-fos transformation effector protein; Short=Fte-1 OS=Homo sapiens (Human)
CH60_HUMAN	31	RecName: Full=60 kDa heat shock protein, mitochondrial; AltName: Full=60 kDa chaperonin; AltName: Full=Chaperonin 60; Short=CPN60; AltName: Full=Heat shock protein 60; Short=HSP-60; Short=Hsp60; AltName: Full=HuCHA60; AltName: Full=Mitochondrial mat
RS19_HUMAN	26	RecName: Full=40S ribosomal protein S19 OS=Homo sapiens (Human)
RS5_HUMAN	26	RecName: Full=40S ribosomal protein S5; Contains: RecName: Full=40S ribosomal protein S5, N-terminally processed OS=Homo sapiens (Human)
HS90A_HUMAN	25	RecName: Full=Heat shock protein HSP 90-alpha; AltName: Full=Heat shock 86 kDa; Short=HSP 86; Short=HSP86; AltName: Full=Lipopolysaccharide-associated protein 2; Short=LAP-2; Short=LPS-associated protein 2; AltName: Full=Renal carcinoma antigen NY-R
NPM_HUMAN	24	RecName: Full=Nucleophosmin; Short=NPM; AltName: Full=Nucleolar phosphoprotein B23; AltName: Full=Nucleolar protein NO38; AltName: Full=Numatrin OS=Homo sapiens (Human)
HS90B_HUMAN	23	RecName: Full=Heat shock protein HSP 90-beta; Short=HSP 90; AltName: Full=Heat shock 84 kDa; Short=HSP 84; Short=HSP84 OS=Homo sapiens (Human)
NOLC1_HUMAN	23	RecName: Full=Nucleolar and coiled-body phosphoprotein 1; AltName: Full=140 kDa nucleolar phosphoprotein; Short=Nopp140; AltName: Full=Hepatitis C virus NS5A-transactivated protein 13; Short=HCV NS5A-transactivated protein 13; AltName: Full=Nucleola
UBF1_HUMAN	23	RecName: Full=Nucleolar transcription factor 1; AltName: Full=Autoantigen NOR-90; AltName: Full=Upstream-binding factor 1; Short=UBF-1 OS=Homo sapiens (Human)
ENOA_HUMAN	21	RecName: Full=Alpha-enolase; EC=4.2.1.11; AltName: Full=2-phospho-D-glycerate hydro-lyase; AltName: Full=C-myc promoter-binding protein; AltName: Full=Enolase 1; AltName: Full=MBP-1; AltName: Full=MPB-1; AltName: Full=Non-neural enolase; Short=NNE;
RS18_HUMAN	21	RecName: Full=40S ribosomal protein S18; AltName: Full=Ke-3; Short=Ke3 OS=Homo sapiens (Human)
K1C9_HUMAN	20	RecName: Full=Keratin, type I cytoskeletal 9; AltName: Full=Cytokeratin-9; Short=CK-9; AltName: Full=Keratin-9; Short=K9 OS=Homo sapiens (Human)
ACTB_HUMAN	20	RecName: Full=Actin, cytoplasmic 1; AltName: Full=Beta-actin; Contains: RecName: Full=Actin, cytoplasmic 1, N-terminally processed OS=Homo sapiens (Human)
NUCL_HUMAN	20	RecName: Full=Nucleolin; AltName: Full=Protein C23 OS=Homo sapiens (Human)
PHB2_HUMAN	19	RecName: Full=Prohibitin-2; AltName: Full=B-cell receptor-associated protein BAP37; AltName: Full=D-prohibitin; AltName: Full=Repressor of estrogen receptor activity OS=Homo sapiens (Human)
TBB5_HUMAN	18	RecName: Full=Tubulin beta chain; AltName: Full=Tubulin beta-5 chain OS=Homo sapiens (Human)
GRP75_HUMAN	18	RecName: Full=Stress-70 protein, mitochondrial; AltName: Full=75 kDa glucose-regulated protein; Short=GRP-75; AltName: Full=Heat shock 70 kDa protein 9; AltName: Full=Mortalin; Short=MOT; AltName: Full=Peptide-binding protein 74; Short=PBP74; Flags:
HNRPM_HUMAN	18	RecName: Full=Heterogeneous nuclear ribonucleoprotein M; Short=hnRNP M OS=Homo sapiens (Human)
PABP1_HUMAN	18	RecName: Full=Polyadenylate-binding protein 1; Short=PABP-1; Short=Poly(A)-binding protein 1 OS=Homo sapiens (Human)
RS10_HUMAN	17	RecName: Full=40S ribosomal protein S10 OS=Homo sapiens (Human)
TBB4B_HUMAN	17	RecName: Full=Tubulin beta-4B chain; AltName: Full=Tubulin beta-2 chain; AltName: Full=Tubulin beta-2C chain OS=Homo sapiens (Human)
ATPA_HUMAN	17	RecName: Full=ATP synthase subunit alpha, mitochondrial; Flags: Precursor OS=Homo sapiens (Human)
SRRM2_HUMAN	17	RecName: Full=Serine/arginine repetitive matrix protein 2; AltName: Full=300 kDa nuclear matrix antigen; AltName: Full=Serine/arginine-rich splicing factor-related nuclear matrix protein of 300 kDa; Short=SR-related nuclear matrix protein of 300 kDa
PLEC_HUMAN	17	RecName: Full=Plectin; Short=PCN; Short=PLTN; AltName: Full=Hemidesmosomal protein 1; Short=HD1; AltName: Full=Plectin-1 OS=Homo sapiens (Human)
H14_HUMAN	16	RecName: Full=Histone H1.4; AltName: Full=Histone H1b; AltName: Full=Histone H1s-4 OS=Homo sapiens (Human)
H13_HUMAN	16	RecName: Full=Histone H1.3; AltName: Full=Histone H1c; AltName: Full=Histone H1s-2 OS=Homo sapiens (Human)
PHB_HUMAN	16	RecName: Full=Prohibitin OS=Homo sapiens (Human)
RS16_HUMAN	16	RecName: Full=40S ribosomal protein S16 OS=Homo sapiens (Human)
H12_HUMAN	15	RecName: Full=Histone H1.2; AltName: Full=Histone H1c; AltName: Full=Histone H1d; AltName: Full=Histone H1s-1 OS=Homo sapiens (Human)
RS14_HUMAN	15	RecName: Full=40S ribosomal protein S14 OS=Homo sapiens (Human)
ACTS_HUMAN	15	RecName: Full=Actin, alpha skeletal muscle; AltName: Full=Alpha-actin-1; Flags: Precursor OS=Homo sapiens (Human)
RL13_HUMAN	15	RecName: Full=60S ribosomal protein L13; AltName: Full=Breast basic conserved protein 1 OS=Homo sapiens (Human)
RS3_HUMAN	15	RecName: Full=40S ribosomal protein S3; EC=4.2.99.18 {ECO:0000269|PubMed:7775413} OS=Homo sapiens (Human)
K22E_HUMAN	14	RecName: Full=Keratin, type II cytoskeletal 2 epidermal; AltName: Full=Cytokeratin-2e; Short=CK-2e; AltName: Full=Epithelial keratin-2e; AltName: Full=Keratin-2 epidermis; AltName: Full=Keratin-2e; Short=K2e; AltName: Full=Type-II keratin Kb2 OS=Hom
PPIA_HUMAN	14	RecName: Full=Peptidyl-prolyl cis-trans isomerase A; Short=PPIase A; EC=5.2.1.8; AltName: Full=Cyclophilin A; AltName: Full=Cyclosporin A-binding protein; AltName: Full=Rotamase A; Contains: RecName: Full=Peptidyl-prolyl cis-trans isomerase A, N-ter
GRP78_HUMAN	14	RecName: Full=78 kDa glucose-regulated protein; Short=GRP-78; AltName: Full=Endoplasmic reticulum lumenal Ca(2+)-binding protein grp78; AltName: Full=Heat shock 70 kDa protein 5; AltName: Full=Immunoglobulin heavy chain-binding protein; Short=BiP; F
EF2_HUMAN	14	RecName: Full=Elongation factor 2; Short=EF-2 OS=Homo sapiens (Human)
HNRPU_HUMAN	14	RecName: Full=Heterogeneous nuclear ribonucleoprotein U; Short=hnRNP U; AltName: Full=Scaffold attachment factor A; Short=SAF-A; AltName: Full=p120; AltName: Full=pp120 OS=Homo sapiens (Human)
RS2_HUMAN	14	RecName: Full=40S ribosomal protein S2; AltName: Full=40S ribosomal protein S4; AltName: Full=Protein LLRep3 OS=Homo sapiens (Human)
HSP72_HUMAN	13	RecName: Full=Heat shock-related 70 kDa protein 2; Short=Heat shock 70 kDa protein 2 OS=Homo sapiens (Human)
HS71L_HUMAN	13	RecName: Full=Heat shock 70 kDa protein 1-like; Short=Heat shock 70 kDa protein 1L; AltName: Full=Heat shock 70 kDa protein 1-Hom; Short=HSP70-Hom OS=Homo sapiens (Human)
RS11_HUMAN	13	RecName: Full=40S ribosomal protein S11 OS=Homo sapiens (Human)
RS13_HUMAN	13	RecName: Full=40S ribosomal protein S13 OS=Homo sapiens (Human)
RS20_HUMAN	13	RecName: Full=40S ribosomal protein S20 OS=Homo sapiens (Human)
RS4X_HUMAN	13	RecName: Full=40S ribosomal protein S4, X isoform; AltName: Full=SCR10; AltName: Full=Single copy abundant mRNA protein OS=Homo sapiens (Human)
LDHB_HUMAN	13	RecName: Full=L-lactate dehydrogenase B chain; Short=LDH-B; EC=1.1.1.27; AltName: Full=LDH heart subunit; Short=LDH-H; AltName: Full=Renal carcinoma antigen NY-REN-46 OS=Homo sapiens (Human)
G3BP1_HUMAN	13	RecName: Full=Ras GTPase-activating protein-binding protein 1; Short=G3BP-1; EC=3.6.4.12; EC=3.6.4.13; AltName: Full=ATP-dependent DNA helicase VIII; Short=hDH VIII; AltName: Full=GAP SH3 domain-binding protein 1 OS=Homo sapiens (Human)
RS25_HUMAN	13	RecName: Full=40S ribosomal protein S25 OS=Homo sapiens (Human)
RSSA_HUMAN	12	RecName: Full=40S ribosomal protein SA {ECO:0000255|HAMAP-Rule:MF_03016}; AltName: Full=37 kDa laminin receptor precursor {ECO:0000255|HAMAP-Rule:MF_03016}; Short=37LRP {ECO:0000255|HAMAP-Rule:MF_03016}; AltName: Full=37/67 kDa laminin receptor {ECO
YBOX1_HUMAN	12	RecName: Full=Nuclease-sensitive element-binding protein 1; AltName: Full=CCAAT-binding transcription factor I subunit A; Short=CBF-A; AltName: Full=DNA-binding protein B; Short=DBPB; AltName: Full=Enhancer factor I subunit A; Short=EFI-A; AltName:
CSK21_HUMAN	12	RecName: Full=Casein kinase II subunit alpha; Short=CK II alpha; EC=2.7.11.1 OS=Homo sapiens (Human)
FUBP2_HUMAN	12	RecName: Full=Far upstream element-binding protein 2; Short=FUSE-binding protein 2; AltName: Full=KH type-splicing regulatory protein; Short=KSRP; AltName: Full=p75 OS=Homo sapiens (Human)
RS28_HUMAN	12	RecName: Full=40S ribosomal protein S28 OS=Homo sapiens (Human)
RL26L_HUMAN	12	RecName: Full=60S ribosomal protein L26-like 1 OS=Homo sapiens (Human)
DESP_HUMAN	12	RecName: Full=Desmoplakin; Short=DP; AltName: Full=250/210 kDa paraneoplastic pemphigus antigen OS=Homo sapiens (Human)
TBA1B_HUMAN	11	RecName: Full=Tubulin alpha-1B chain; AltName: Full=Alpha-tubulin ubiquitous; AltName: Full=Tubulin K-alpha-1; AltName: Full=Tubulin alpha-ubiquitous chain OS=Homo sapiens (Human)
TBB2A_HUMAN	11	RecName: Full=Tubulin beta-2A chain; AltName: Full=Tubulin beta class IIa OS=Homo sapiens (Human)
MIF_HUMAN	11	RecName: Full=Macrophage migration inhibitory factor; Short=MIF; EC=5.3.2.1; AltName: Full=Glycosylation-inhibiting factor; Short=GIF; AltName: Full=L-dopachrome isomerase; AltName: Full=L-dopachrome tautomerase; EC=5.3.3.12; AltName: Full=Phenylpyr
G3P_HUMAN	11	RecName: Full=Glyceraldehyde-3-phosphate dehydrogenase; Short=GAPDH; EC=1.2.1.12; AltName: Full=Peptidyl-cysteine S-nitrosylase GAPDH; EC=2.6.99.- OS=Homo sapiens (Human)
ROAA_HUMAN	11	RecName: Full=Heterogeneous nuclear ribonucleoprotein A/B; Short=hnRNP A/B; AltName: Full=APOBEC1-binding protein 1; Short=ABBP-1 OS=Homo sapiens (Human)
HNRPK_HUMAN	11	RecName: Full=Heterogeneous nuclear ribonucleoprotein K; Short=hnRNP K; AltName: Full=Transformation up-regulated nuclear protein; Short=TUNP OS=Homo sapiens (Human)
PABP4_HUMAN	11	RecName: Full=Polyadenylate-binding protein 4; Short=PABP-4; Short=Poly(A)-binding protein 4; AltName: Full=Activated-platelet protein 1; Short=APP-1; AltName: Full=Inducible poly(A)-binding protein; Short=iPABP OS=Homo sapiens (Human)
ROA2_HUMAN	11	RecName: Full=Heterogeneous nuclear ribonucleoproteins A2/B1; Short=hnRNP A2/B1 OS=Homo sapiens (Human)
HORN_HUMAN	11	RecName: Full=Hornerin OS=Homo sapiens (Human)
RL26_HUMAN	11	RecName: Full=60S ribosomal protein L26 OS=Homo sapiens (Human)
PAIRB_HUMAN	10	RecName: Full=Plasminogen activator inhibitor 1 RNA-binding protein; AltName: Full=PAI1 RNA-binding protein 1; Short=PAI-RBP1; AltName: Full=SERPINE1 mRNA-binding protein 1 OS=Homo sapiens (Human)
K1C10_HUMAN	10	RecName: Full=Keratin, type I cytoskeletal 10; AltName: Full=Cytokeratin-10; Short=CK-10; AltName: Full=Keratin-10; Short=K10 OS=Homo sapiens (Human)
H11_HUMAN	10	RecName: Full=Histone H1.1; AltName: Full=Histone H1a OS=Homo sapiens (Human)
ROA1_HUMAN	10	RecName: Full=Heterogeneous nuclear ribonucleoprotein A1; Short=hnRNP A1; AltName: Full=Helix-destabilizing protein; AltName: Full=Single-strand RNA-binding protein; AltName: Full=hnRNP core protein A1; Contains: RecName: Full=Heterogeneous nuclear
TBB4A_HUMAN	10	RecName: Full=Tubulin beta-4A chain; AltName: Full=Tubulin 5 beta; AltName: Full=Tubulin beta-4 chain OS=Homo sapiens (Human)
RS21_HUMAN	10	RecName: Full=40S ribosomal protein S21 OS=Homo sapiens (Human)
RS15A_HUMAN	10	RecName: Full=40S ribosomal protein S15a OS=Homo sapiens (Human)
ALDOA_HUMAN	10	RecName: Full=Fructose-bisphosphate aldolase A; EC=4.1.2.13; AltName: Full=Lung cancer antigen NY-LU-1; AltName: Full=Muscle-type aldolase OS=Homo sapiens (Human)
K1C16_HUMAN	10	RecName: Full=Keratin, type I cytoskeletal 16; AltName: Full=Cytokeratin-16; Short=CK-16; AltName: Full=Keratin-16; Short=K16 OS=Homo sapiens (Human)
RL23_HUMAN	10	RecName: Full=60S ribosomal protein L23; AltName: Full=60S ribosomal protein L17 OS=Homo sapiens (Human)
SFPQ_HUMAN	10	RecName: Full=Splicing factor, proline- and glutamine-rich; AltName: Full=100 kDa DNA-pairing protein; Short=hPOMp100; AltName: Full=DNA-binding p52/p100 complex, 100 kDa subunit; AltName: Full=Polypyrimidine tract-binding protein-associated-splicin
ATPB_HUMAN	10	RecName: Full=ATP synthase subunit beta, mitochondrial; EC=3.6.3.14; Flags: Precursor OS=Homo sapiens (Human)
K2C5_HUMAN	10	RecName: Full=Keratin, type II cytoskeletal 5; AltName: Full=58 kDa cytokeratin; AltName: Full=Cytokeratin-5; Short=CK-5; AltName: Full=Keratin-5; Short=K5; AltName: Full=Type-II keratin Kb5 OS=Homo sapiens (Human)
YBOX3_HUMAN	10	RecName: Full=Y-box-binding protein 3; AltName: Full=Cold shock domain-containing protein A; AltName: Full=DNA-binding protein A; AltName: Full=Single-strand DNA-binding protein NF-GMB OS=Homo sapiens (Human)
RBM14_HUMAN	10	RecName: Full=RNA-binding protein 14; AltName: Full=Paraspeckle protein 2; Short=PSP2; AltName: Full=RNA-binding motif protein 14; AltName: Full=RRM-containing coactivator activator/modulator; AltName: Full=Synaptotagmin-interacting protein; Short=S
RL10A_HUMAN	10	RecName: Full=60S ribosomal protein L10a; AltName: Full=CSA-19; AltName: Full=Neural precursor cell expressed developmentally down-regulated protein 6; Short=NEDD-6 OS=Homo sapiens (Human)
THOC4_HUMAN	9	RecName: Full=THO complex subunit 4; Short=Tho4; AltName: Full=Ally of AML-1 and LEF-1; AltName: Full=Aly/REF export factor; AltName: Full=Transcriptional coactivator Aly/REF; AltName: Full=bZIP-enhancing factor BEF OS=Homo sapiens (Human)
TPIS_HUMAN	9	RecName: Full=Triosephosphate isomerase; Short=TIM; EC=5.3.1.1; AltName: Full=Triose-phosphate isomerase OS=Homo sapiens (Human)
HSP76_HUMAN	9	RecName: Full=Heat shock 70 kDa protein 6; AltName: Full=Heat shock 70 kDa protein B' OS=Homo sapiens (Human)
1433Z_HUMAN	9	RecName: Full=14-3-3 protein zeta/delta; AltName: Full=Protein kinase C inhibitor protein 1; Short=KCIP-1 OS=Homo sapiens (Human)
K1C14_HUMAN	9	RecName: Full=Keratin, type I cytoskeletal 14; AltName: Full=Cytokeratin-14; Short=CK-14; AltName: Full=Keratin-14; Short=K14 OS=Homo sapiens (Human)
CH10_HUMAN	9	RecName: Full=10 kDa heat shock protein, mitochondrial; Short=Hsp10; AltName: Full=10 kDa chaperonin; AltName: Full=Chaperonin 10; Short=CPN10; AltName: Full=Early-pregnancy factor; Short=EPF OS=Homo sapiens (Human)
PRDX1_HUMAN	9	RecName: Full=Peroxiredoxin-1; EC=1.11.1.15; AltName: Full=Natural killer cell-enhancing factor A; Short=NKEF-A; AltName: Full=Proliferation-associated gene protein; Short=PAG; AltName: Full=Thioredoxin peroxidase 2; AltName: Full=Thioredoxin-depend
PABP3_HUMAN	9	RecName: Full=Polyadenylate-binding protein 3; Short=PABP-3; Short=Poly(A)-binding protein 3; AltName: Full=Testis-specific poly(A)-binding protein OS=Homo sapiens (Human)
RL7A_HUMAN	9	RecName: Full=60S ribosomal protein L7a; AltName: Full=PLA-X polypeptide; AltName: Full=Surfeit locus protein 3 OS=Homo sapiens (Human)
1433B_HUMAN	9	RecName: Full=14-3-3 protein beta/alpha; AltName: Full=Protein 1054; AltName: Full=Protein kinase C inhibitor protein 1; Short=KCIP-1; Contains: RecName: Full=14-3-3 protein beta/alpha, N-terminally processed OS=Homo sapiens (Human)
RL28_HUMAN	9	RecName: Full=60S ribosomal protein L28 OS=Homo sapiens (Human)
KPYM_HUMAN	9	RecName: Full=Pyruvate kinase PKM; EC=2.7.1.40; AltName: Full=Cytosolic thyroid hormone-binding protein; Short=CTHBP; AltName: Full=Opa-interacting protein 3; Short=OIP-3; AltName: Full=Pyruvate kinase 2/3; AltName: Full=Pyruvate kinase muscle isozy
TAGL2_HUMAN	8	RecName: Full=Transgelin-2; AltName: Full=Epididymis tissue protein Li 7e; AltName: Full=SM22-alpha homolog OS=Homo sapiens (Human)
ALBU_HUMAN	8	RecName: Full=Serum albumin; Flags: Precursor OS=Homo sapiens (Human)
RL35A_HUMAN	8	RecName: Full=60S ribosomal protein L35a; AltName: Full=Cell growth-inhibiting gene 33 protein OS=Homo sapiens (Human)
SRP14_HUMAN	8	RecName: Full=Signal recognition particle 14 kDa protein; Short=SRP14; AltName: Full=18 kDa Alu RNA-binding protein OS=Homo sapiens (Human)
EF1A1_HUMAN	8	RecName: Full=Elongation factor 1-alpha 1; Short=EF-1-alpha-1; AltName: Full=Elongation factor Tu; Short=EF-Tu; AltName: Full=Eukaryotic elongation factor 1 A-1; Short=eEF1A-1; AltName: Full=Leukocyte receptor cluster member 7 OS=Homo sapiens (Human
H1X_HUMAN	8	RecName: Full=Histone H1x OS=Homo sapiens (Human)
CSK2B_HUMAN	8	RecName: Full=Casein kinase II subunit beta; Short=CK II beta; AltName: Full=Phosvitin; AltName: Full=Protein G5a OS=Homo sapiens (Human)
RL22_HUMAN	8	RecName: Full=60S ribosomal protein L22; AltName: Full=EBER-associated protein; Short=EAP; AltName: Full=Epstein-Barr virus small RNA-associated protein; AltName: Full=Heparin-binding protein HBp15 OS=Homo sapiens (Human)
CAPR1_HUMAN	8	RecName: Full=Caprin-1; AltName: Full=Cell cycle-associated protein 1; AltName: Full=Cytoplasmic activation- and proliferation-associated protein 1; AltName: Full=GPI-anchored membrane protein 1; AltName: Full=GPI-anchored protein p137; Short=GPI-p1
ILF3_HUMAN	8	RecName: Full=Interleukin enhancer-binding factor 3; AltName: Full=Double-stranded RNA-binding protein 76; Short=DRBP76; AltName: Full=M-phase phosphoprotein 4; Short=MPP4; AltName: Full=Nuclear factor associated with dsRNA; Short=NFAR; AltName: Ful
RL35_HUMAN	8	RecName: Full=60S ribosomal protein L35 OS=Homo sapiens (Human)
RL4_HUMAN	8	RecName: Full=60S ribosomal protein L4; AltName: Full=60S ribosomal protein L1 OS=Homo sapiens (Human)
HMGB1_HUMAN	8	RecName: Full=High mobility group protein B1; AltName: Full=High mobility group protein 1; Short=HMG-1 OS=Homo sapiens (Human)
RL40_HUMAN	8	RecName: Full=Ubiquitin-60S ribosomal protein L40; AltName: Full=CEP52; AltName: Full=Ubiquitin A-52 residue ribosomal protein fusion product 1; Contains: RecName: Full=Ubiquitin; Contains: RecName: Full=60S ribosomal protein L40; Flags: Precursor O
PGRC1_HUMAN	7	RecName: Full=Membrane-associated progesterone receptor component 1; Short=mPR OS=Homo sapiens (Human)
RS9_HUMAN	7	RecName: Full=40S ribosomal protein S9 OS=Homo sapiens (Human)
HNRPD_HUMAN	7	RecName: Full=Heterogeneous nuclear ribonucleoprotein D0; Short=hnRNP D0; AltName: Full=AU-rich element RNA-binding protein 1 OS=Homo sapiens (Human)
1433E_HUMAN	7	RecName: Full=14-3-3 protein epsilon; Short=14-3-3E OS=Homo sapiens (Human)
RS12_HUMAN	7	RecName: Full=40S ribosomal protein S12 OS=Homo sapiens (Human)
TBB3_HUMAN	7	RecName: Full=Tubulin beta-3 chain; AltName: Full=Tubulin beta-4 chain; AltName: Full=Tubulin beta-III OS=Homo sapiens (Human)
NDKB_HUMAN	7	RecName: Full=Nucleoside diphosphate kinase B; Short=NDK B; Short=NDP kinase B; EC=2.7.4.6; AltName: Full=C-myc purine-binding transcription factor PUF; AltName: Full=Histidine protein kinase NDKB; EC=2.7.13.3; AltName: Full=nm23-H2 OS=Homo sapiens
SERA_HUMAN	7	RecName: Full=D-3-phosphoglycerate dehydrogenase; Short=3-PGDH; EC=1.1.1.95 OS=Homo sapiens (Human)
ADT2_HUMAN	7	RecName: Full=ADP/ATP translocase 2; AltName: Full=ADP,ATP carrier protein 2; AltName: Full=ADP,ATP carrier protein, fibroblast isoform; AltName: Full=Adenine nucleotide translocator 2; Short=ANT 2; AltName: Full=Solute carrier family 25 member 5; C
EFTU_HUMAN	7	RecName: Full=Elongation factor Tu, mitochondrial; Short=EF-Tu; AltName: Full=P43; Flags: Precursor OS=Homo sapiens (Human)
LA_HUMAN	7	RecName: Full=Lupus La protein; AltName: Full=La autoantigen; AltName: Full=La ribonucleoprotein; AltName: Full=Sjoegren syndrome type B antigen; Short=SS-B OS=Homo sapiens (Human)
RAN_HUMAN	7	RecName: Full=GTP-binding nuclear protein Ran; AltName: Full=Androgen receptor-associated protein 24; AltName: Full=GTPase Ran; AltName: Full=Ras-like protein TC4; AltName: Full=Ras-related nuclear protein OS=Homo sapiens (Human)
PDIA3_HUMAN	7	RecName: Full=Protein disulfide-isomerase A3; EC=5.3.4.1; AltName: Full=58 kDa glucose-regulated protein; AltName: Full=58 kDa microsomal protein; Short=p58; AltName: Full=Disulfide isomerase ER-60; AltName: Full=Endoplasmic reticulum resident prote
PCBP2_HUMAN	7	RecName: Full=Poly(rC)-binding protein 2; AltName: Full=Alpha-CP2; AltName: Full=Heterogeneous nuclear ribonucleoprotein E2; Short=hnRNP E2 OS=Homo sapiens (Human)
RL23A_HUMAN	7	RecName: Full=60S ribosomal protein L23a OS=Homo sapiens (Human)
PGK1_HUMAN	7	RecName: Full=Phosphoglycerate kinase 1; EC=2.7.2.3; AltName: Full=Cell migration-inducing gene 10 protein; AltName: Full=Primer recognition protein 2; Short=PRP 2 OS=Homo sapiens (Human)
RU2A_HUMAN	7	RecName: Full=U2 small nuclear ribonucleoprotein A'; Short=U2 snRNP A' OS=Homo sapiens (Human)
STIP1_HUMAN	7	RecName: Full=Stress-induced-phosphoprotein 1; Short=STI1; AltName: Full=Hsc70/Hsp90-organizing protein; Short=Hop; AltName: Full=Renal carcinoma antigen NY-REN-11; AltName: Full=Transformation-sensitive protein IEF SSP 3521 OS=Homo sapiens (Human)
ADT3_HUMAN	6	RecName: Full=ADP/ATP translocase 3; AltName: Full=ADP,ATP carrier protein 3; AltName: Full=ADP,ATP carrier protein, isoform T2; Short=ANT 2; AltName: Full=Adenine nucleotide translocator 3; Short=ANT 3; AltName: Full=Solute carrier family 25 member
RS30_HUMAN	6	RecName: Full=40S ribosomal protein S30 OS=Homo sapiens (Human)
RLA0_HUMAN	6	RecName: Full=60S acidic ribosomal protein P0; AltName: Full=60S ribosomal protein L10E OS=Homo sapiens (Human)
K2C6A_HUMAN	6	RecName: Full=Keratin, type II cytoskeletal 6A; AltName: Full=Cytokeratin-6A; Short=CK-6A; AltName: Full=Cytokeratin-6D; Short=CK-6D; AltName: Full=Keratin-6A; Short=K6A; AltName: Full=Type-II keratin Kb6; AltName: Allergen=Hom s 5 OS=Homo sapiens (
K2C6C_HUMAN	6	RecName: Full=Keratin, type II cytoskeletal 6C; AltName: Full=Cytokeratin-6C; Short=CK-6C; AltName: Full=Cytokeratin-6E; Short=CK-6E; AltName: Full=Keratin K6h; AltName: Full=Keratin-6C; Short=K6C; AltName: Full=Type-II keratin Kb12 OS=Homo sapiens
ENPL_HUMAN	6	RecName: Full=Endoplasmin; AltName: Full=94 kDa glucose-regulated protein; Short=GRP-94; AltName: Full=Heat shock protein 90 kDa beta member 1; AltName: Full=Tumor rejection antigen 1; AltName: Full=gp96 homolog; Flags: Precursor OS=Homo sapiens (Hu
RL11_HUMAN	6	RecName: Full=60S ribosomal protein L11; AltName: Full=CLL-associated antigen KW-12 OS=Homo sapiens (Human)
RL15_HUMAN	6	RecName: Full=60S ribosomal protein L15 OS=Homo sapiens (Human)
1433G_HUMAN	6	RecName: Full=14-3-3 protein gamma; AltName: Full=Protein kinase C inhibitor protein 1; Short=KCIP-1; Contains: RecName: Full=14-3-3 protein gamma, N-terminally processed OS=Homo sapiens (Human)
RL38_HUMAN	6	RecName: Full=60S ribosomal protein L38 OS=Homo sapiens (Human)
RL17_HUMAN	6	RecName: Full=60S ribosomal protein L17; AltName: Full=60S ribosomal protein L23; AltName: Full=PD-1 OS=Homo sapiens (Human)
PGAM5_HUMAN	6	RecName: Full=Serine/threonine-protein phosphatase PGAM5, mitochondrial; EC=3.1.3.16; AltName: Full=Bcl-XL-binding protein v68; AltName: Full=Phosphoglycerate mutase family member 5 OS=Homo sapiens (Human)
RUVB2_HUMAN	6	RecName: Full=RuvB-like 2; EC=3.6.4.12; AltName: Full=48 kDa TATA box-binding protein-interacting protein; Short=48 kDa TBP-interacting protein; AltName: Full=51 kDa erythrocyte cytosolic protein; Short=ECP-51; AltName: Full=INO80 complex subunit J;
RUVB1_HUMAN	6	RecName: Full=RuvB-like 1; EC=3.6.4.12; AltName: Full=49 kDa TATA box-binding protein-interacting protein; Short=49 kDa TBP-interacting protein; AltName: Full=54 kDa erythrocyte cytosolic protein; Short=ECP-54; AltName: Full=INO80 complex subunit H;
RL19_HUMAN	6	RecName: Full=60S ribosomal protein L19 OS=Homo sapiens (Human)
DYL1_HUMAN	6	RecName: Full=Dynein light chain 1, cytoplasmic; AltName: Full=8 kDa dynein light chain; Short=DLC8; AltName: Full=Dynein light chain LC8-type 1; AltName: Full=Protein inhibitor of neuronal nitric oxide synthase; Short=PIN OS=Homo sapiens (Human)
RBMX_HUMAN	6	RecName: Full=RNA-binding motif protein, X chromosome; AltName: Full=Glycoprotein p43; AltName: Full=Heterogeneous nuclear ribonucleoprotein G; Short=hnRNP G; Contains: RecName: Full=RNA-binding motif protein, X chromosome, N-terminally processed OS
POTEI_HUMAN	6	RecName: Full=POTE ankyrin domain family member I OS=Homo sapiens (Human)
POTEE_HUMAN	6	RecName: Full=POTE ankyrin domain family member E; AltName: Full=ANKRD26-like family C member 1A; AltName: Full=Prostate, ovary, testis-expressed protein on chromosome 2; Short=POTE-2 OS=Homo sapiens (Human)
MDHM_HUMAN	6	RecName: Full=Malate dehydrogenase, mitochondrial; EC=1.1.1.37; Flags: Precursor OS=Homo sapiens (Human)
FBRL_HUMAN	6	RecName: Full=rRNA 2'-O-methyltransferase fibrillarin; EC=2.1.1.-; AltName: Full=34 kDa nucleolar scleroderma antigen; AltName: Full=Histone-glutamine methyltransferase OS=Homo sapiens (Human)
TCPG_HUMAN	6	RecName: Full=T-complex protein 1 subunit gamma; Short=TCP-1-gamma; AltName: Full=CCT-gamma; AltName: Full=hTRiC5 OS=Homo sapiens (Human)
EF1G_HUMAN	6	RecName: Full=Elongation factor 1-gamma; Short=EF-1-gamma; AltName: Full=eEF-1B gamma OS=Homo sapiens (Human)
IF2B1_HUMAN	5	RecName: Full=Insulin-like growth factor 2 mRNA-binding protein 1; Short=IGF2 mRNA-binding protein 1; Short=IMP-1; Short=IMP1; AltName: Full=Coding region determinant-binding protein; Short=CRD-BP; AltName: Full=IGF-II mRNA-binding protein 1; AltNam
K2C6B_HUMAN	5	RecName: Full=Keratin, type II cytoskeletal 6B; AltName: Full=Cytokeratin-6B; Short=CK-6B; AltName: Full=Keratin-6B; Short=K6B; AltName: Full=Type-II keratin Kb10 OS=Homo sapiens (Human)
1433T_HUMAN	5	RecName: Full=14-3-3 protein theta; AltName: Full=14-3-3 protein T-cell; AltName: Full=14-3-3 protein tau; AltName: Full=Protein HS1 OS=Homo sapiens (Human)
RL6_HUMAN	5	RecName: Full=60S ribosomal protein L6; AltName: Full=Neoplasm-related protein C140; AltName: Full=Tax-responsive enhancer element-binding protein 107; Short=TaxREB107 OS=Homo sapiens (Human)
FUS_HUMAN	5	RecName: Full=RNA-binding protein FUS; AltName: Full=75 kDa DNA-pairing protein; AltName: Full=Oncogene FUS; AltName: Full=Oncogene TLS; AltName: Full=POMp75; AltName: Full=Translocated in liposarcoma protein OS=Homo sapiens (Human)
RS29_HUMAN	5	RecName: Full=40S ribosomal protein S29 OS=Homo sapiens (Human)
ACTBL_HUMAN	5	RecName: Full=Beta-actin-like protein 2; AltName: Full=Kappa-actin OS=Homo sapiens (Human)
RL5_HUMAN	5	RecName: Full=60S ribosomal protein L5 OS=Homo sapiens (Human)
PERI_HUMAN	5	RecName: Full=Peripherin; AltName: Full=Neurofilament 4 OS=Homo sapiens (Human)
HNRPR_HUMAN	5	RecName: Full=Heterogeneous nuclear ribonucleoprotein R; Short=hnRNP R OS=Homo sapiens (Human)
ADT1_HUMAN	5	RecName: Full=ADP/ATP translocase 1; AltName: Full=ADP,ATP carrier protein 1; AltName: Full=ADP,ATP carrier protein, heart/skeletal muscle isoform T1; AltName: Full=Adenine nucleotide translocator 1; Short=ANT 1; AltName: Full=Solute carrier family
SRSF1_HUMAN	5	RecName: Full=Serine/arginine-rich splicing factor 1; AltName: Full=Alternative-splicing factor 1; Short=ASF-1; AltName: Full=Splicing factor, arginine/serine-rich 1; AltName: Full=pre-mRNA-splicing factor SF2, P33 subunit OS=Homo sapiens (Human)
IF4H_HUMAN	5	RecName: Full=Eukaryotic translation initiation factor 4H; Short=eIF-4H; AltName: Full=Williams-Beuren syndrome chromosomal region 1 protein OS=Homo sapiens (Human)
RL8_HUMAN	5	RecName: Full=60S ribosomal protein L8 OS=Homo sapiens (Human)
VDAC1_HUMAN	5	RecName: Full=Voltage-dependent anion-selective channel protein 1; Short=VDAC-1; Short=hVDAC1; AltName: Full=Outer mitochondrial membrane protein porin 1; AltName: Full=Plasmalemmal porin; AltName: Full=Porin 31HL; AltName: Full=Porin 31HM OS=Homo s
PUR6_HUMAN	5	RecName: Full=Multifunctional protein ADE2; Includes: RecName: Full=Phosphoribosylaminoimidazole-succinocarboxamide synthase; EC=6.3.2.6; AltName: Full=SAICAR synthetase; Includes: RecName: Full=Phosphoribosylaminoimidazole carboxylase; EC=4.1.1.21;
LDHA_HUMAN	5	RecName: Full=L-lactate dehydrogenase A chain; Short=LDH-A; EC=1.1.1.27; AltName: Full=Cell proliferation-inducing gene 19 protein; AltName: Full=LDH muscle subunit; Short=LDH-M; AltName: Full=Renal carcinoma antigen NY-REN-59 OS=Homo sapiens (Human
CSK22_HUMAN	5	RecName: Full=Casein kinase II subunit alpha'; Short=CK II alpha'; EC=2.7.11.1 OS=Homo sapiens (Human)
TCPZ_HUMAN	5	RecName: Full=T-complex protein 1 subunit zeta; Short=TCP-1-zeta; AltName: Full=Acute morphine dependence-related protein 2; AltName: Full=CCT-zeta-1; AltName: Full=HTR3; AltName: Full=Tcp20 OS=Homo sapiens (Human)
ATPO_HUMAN	5	RecName: Full=ATP synthase subunit O, mitochondrial; AltName: Full=Oligomycin sensitivity conferral protein; Short=OSCP; Flags: Precursor OS=Homo sapiens (Human)
RL3_HUMAN	5	RecName: Full=60S ribosomal protein L3; AltName: Full=HIV-1 TAR RNA-binding protein B; Short=TARBP-B OS=Homo sapiens (Human)
PCBP1_HUMAN	5	RecName: Full=Poly(rC)-binding protein 1; AltName: Full=Alpha-CP1; AltName: Full=Heterogeneous nuclear ribonucleoprotein E1; Short=hnRNP E1; AltName: Full=Nucleic acid-binding protein SUB2.3 OS=Homo sapiens (Human)
H2B1C_HUMAN	5	RecName: Full=Histone H2B type 1-C/E/F/G/I; AltName: Full=Histone H2B.1 A; AltName: Full=Histone H2B.a; Short=H2B/a; AltName: Full=Histone H2B.g; Short=H2B/g; AltName: Full=Histone H2B.h; Short=H2B/h; AltName: Full=Histone H2B.k; Short=H2B/k; AltNam
PGAM1_HUMAN	5	RecName: Full=Phosphoglycerate mutase 1; EC=3.1.3.13; EC=5.4.2.11; EC=5.4.2.4; AltName: Full=BPG-dependent PGAM 1; AltName: Full=Phosphoglycerate mutase isozyme B; Short=PGAM-B OS=Homo sapiens (Human)
KCRB_HUMAN	5	RecName: Full=Creatine kinase B-type; EC=2.7.3.2; AltName: Full=B-CK; AltName: Full=Creatine kinase B chain OS=Homo sapiens (Human)
RL10_HUMAN	5	RecName: Full=60S ribosomal protein L10; AltName: Full=Laminin receptor homolog; AltName: Full=Protein QM; AltName: Full=Tumor suppressor QM OS=Homo sapiens (Human)
H4_HUMAN	5	RecName: Full=Histone H4 OS=Homo sapiens (Human)
H2B1B_HUMAN	4	RecName: Full=Histone H2B type 1-B; AltName: Full=Histone H2B.1; AltName: Full=Histone H2B.f; Short=H2B/f OS=Homo sapiens (Human)
RL34_HUMAN	4	RecName: Full=60S ribosomal protein L34 OS=Homo sapiens (Human)
IMA1_HUMAN	4	RecName: Full=Importin subunit alpha-1; AltName: Full=Karyopherin subunit alpha-2; AltName: Full=RAG cohort protein 1; AltName: Full=SRP1-alpha OS=Homo sapiens (Human)
RS15_HUMAN	4	RecName: Full=40S ribosomal protein S15; AltName: Full=RIG protein OS=Homo sapiens (Human)
POTEJ_HUMAN	4	RecName: Full=POTE ankyrin domain family member J OS=Homo sapiens (Human)
H90B3_HUMAN	4	RecName: Full=Putative heat shock protein HSP 90-beta-3; AltName: Full=Heat shock protein 90-beta c; Short=Heat shock protein 90Bc OS=Homo sapiens (Human)
LAP2B_HUMAN	4	RecName: Full=Lamina-associated polypeptide 2, isoforms beta/gamma; AltName: Full=Thymopoietin, isoforms beta/gamma; Short=TP beta/gamma; AltName: Full=Thymopoietin-related peptide isoforms beta/gamma; Short=TPRP isoforms beta/gamma; Contains: RecNa
EF1D_HUMAN	4	RecName: Full=Elongation factor 1-delta; Short=EF-1-delta; AltName: Full=Antigen NY-CO-4 OS=Homo sapiens (Human)
RL30_HUMAN	4	RecName: Full=60S ribosomal protein L30 OS=Homo sapiens (Human)
DDX5_HUMAN	4	RecName: Full=Probable ATP-dependent RNA helicase DDX5; EC=3.6.4.13; AltName: Full=DEAD box protein 5; AltName: Full=RNA helicase p68 OS=Homo sapiens (Human)
PIHD1_HUMAN	4	RecName: Full=PIH1 domain-containing protein 1; AltName: Full=Nucleolar protein 17 homolog OS=Homo sapiens (Human)
PARP1_HUMAN	4	RecName: Full=Poly [ADP-ribose] polymerase 1; Short=PARP-1; EC=2.4.2.30; AltName: Full=ADP-ribosyltransferase diphtheria toxin-like 1; Short=ARTD1; AltName: Full=NAD(+) ADP-ribosyltransferase 1; Short=ADPRT 1; AltName: Full=Poly[ADP-ribose] synthase
RL31_HUMAN	4	RecName: Full=60S ribosomal protein L31 OS=Homo sapiens (Human)
COF1_HUMAN	4	RecName: Full=Cofilin-1; AltName: Full=18 kDa phosphoprotein; Short=p18; AltName: Full=Cofilin, non-muscle isoform OS=Homo sapiens (Human)
RLA0L_HUMAN	4	RecName: Full=60S acidic ribosomal protein P0-like OS=Homo sapiens (Human)
IF4A1_HUMAN	4	RecName: Full=Eukaryotic initiation factor 4A-I; Short=eIF-4A-I; Short=eIF4A-I; EC=3.6.4.13; AltName: Full=ATP-dependent RNA helicase eIF4A-1 OS=Homo sapiens (Human)
CAH2_HUMAN	4	RecName: Full=Carbonic anhydrase 2; EC=4.2.1.1; AltName: Full=Carbonate dehydratase II; AltName: Full=Carbonic anhydrase C; Short=CAC; AltName: Full=Carbonic anhydrase II; Short=CA-II OS=Homo sapiens (Human)
KAP2_HUMAN	4	RecName: Full=cAMP-dependent protein kinase type II-alpha regulatory subunit OS=Homo sapiens (Human)
TBCA_HUMAN	4	RecName: Full=Tubulin-specific chaperone A; AltName: Full=TCP1-chaperonin cofactor A; AltName: Full=Tubulin-folding cofactor A; Short=CFA OS=Homo sapiens (Human)
DDX17_HUMAN	4	RecName: Full=Probable ATP-dependent RNA helicase DDX17; EC=3.6.4.13; AltName: Full=DEAD box protein 17; AltName: Full=DEAD box protein p72; AltName: Full=RNA-dependent helicase p72 OS=Homo sapiens (Human)
KHDR1_HUMAN	4	RecName: Full=KH domain-containing, RNA-binding, signal transduction-associated protein 1; AltName: Full=GAP-associated tyrosine phosphoprotein p62; AltName: Full=Src-associated in mitosis 68 kDa protein; Short=Sam68; AltName: Full=p21 Ras GTPase-ac
PGK2_HUMAN	4	RecName: Full=Phosphoglycerate kinase 2; EC=2.7.2.3; AltName: Full=Phosphoglycerate kinase, testis specific OS=Homo sapiens (Human)
GANAB_HUMAN	4	RecName: Full=Neutral alpha-glucosidase AB; EC=3.2.1.84; AltName: Full=Alpha-glucosidase 2; AltName: Full=Glucosidase II subunit alpha; Flags: Precursor OS=Homo sapiens (Human)
FAS_HUMAN	4	RecName: Full=Fatty acid synthase; EC=2.3.1.85; Includes: RecName: Full=[Acyl-carrier-protein] S-acetyltransferase; EC=2.3.1.38; Includes: RecName: Full=[Acyl-carrier-protein] S-malonyltransferase; EC=2.3.1.39; Includes: RecName: Full=3-oxoacyl-[acy
G3BP2_HUMAN	4	RecName: Full=Ras GTPase-activating protein-binding protein 2; Short=G3BP-2; AltName: Full=GAP SH3 domain-binding protein 2 OS=Homo sapiens (Human)
HNRPQ_HUMAN	4	RecName: Full=Heterogeneous nuclear ribonucleoprotein Q; Short=hnRNP Q; AltName: Full=Glycine- and tyrosine-rich RNA-binding protein; Short=GRY-RBP; AltName: Full=NS1-associated protein 1; AltName: Full=Synaptotagmin-binding, cytoplasmic RNA-interac
ATD3B_HUMAN	4	RecName: Full=ATPase family AAA domain-containing protein 3B; AltName: Full=AAA-TOB3 OS=Homo sapiens (Human)
TBA8_HUMAN	4	RecName: Full=Tubulin alpha-8 chain; AltName: Full=Alpha-tubulin 8; AltName: Full=Tubulin alpha chain-like 2 OS=Homo sapiens (Human)
TCPH_HUMAN	4	RecName: Full=T-complex protein 1 subunit eta; Short=TCP-1-eta; AltName: Full=CCT-eta; AltName: Full=HIV-1 Nef-interacting protein OS=Homo sapiens (Human)
TCPE_HUMAN	4	RecName: Full=T-complex protein 1 subunit epsilon; Short=TCP-1-epsilon; AltName: Full=CCT-epsilon OS=Homo sapiens (Human)
RT23_HUMAN	4	RecName: Full=28S ribosomal protein S23, mitochondrial; Short=MRP-S23; Short=S23mt OS=Homo sapiens (Human)
RL18_HUMAN	4	RecName: Full=60S ribosomal protein L18 OS=Homo sapiens (Human)
RS27_HUMAN	4	RecName: Full=40S ribosomal protein S27; AltName: Full=Metallopan-stimulin 1; Short=MPS-1 OS=Homo sapiens (Human)
QCR1_HUMAN	4	RecName: Full=Cytochrome b-c1 complex subunit 1, mitochondrial; AltName: Full=Complex III subunit 1; AltName: Full=Core protein I; AltName: Full=Ubiquinol-cytochrome-c reductase complex core protein 1; Flags: Precursor OS=Homo sapiens (Human)
RS23_HUMAN	4	RecName: Full=40S ribosomal protein S23 OS=Homo sapiens (Human)
RANG_HUMAN	4	RecName: Full=Ran-specific GTPase-activating protein; AltName: Full=Ran-binding protein 1; Short=RanBP1 OS=Homo sapiens (Human)
ENOB_HUMAN	4	RecName: Full=Beta-enolase; EC=4.2.1.11; AltName: Full=2-phospho-D-glycerate hydro-lyase; AltName: Full=Enolase 3; AltName: Full=Muscle-specific enolase; Short=MSE; AltName: Full=Skeletal muscle enolase OS=Homo sapiens (Human)
RBM4_HUMAN	4	RecName: Full=RNA-binding protein 4; AltName: Full=Lark homolog; Short=hLark; AltName: Full=RNA-binding motif protein 4; AltName: Full=RNA-binding motif protein 4a OS=Homo sapiens (Human)
RL12_HUMAN	4	RecName: Full=60S ribosomal protein L12 OS=Homo sapiens (Human)
RLA1_HUMAN	4	RecName: Full=60S acidic ribosomal protein P1 OS=Homo sapiens (Human)
CYC_HUMAN	4	RecName: Full=Cytochrome c OS=Homo sapiens (Human)
RLA2_HUMAN	4	RecName: Full=60S acidic ribosomal protein P2; AltName: Full=Renal carcinoma antigen NY-REN-44 OS=Homo sapiens (Human)
MRP_HUMAN	4	RecName: Full=MARCKS-related protein; AltName: Full=MARCKS-like protein 1; AltName: Full=Macrophage myristoylated alanine-rich C kinase substrate; Short=Mac-MARCKS; Short=MacMARCKS OS=Homo sapiens (Human)
TFAM_HUMAN	4	RecName: Full=Transcription factor A, mitochondrial; Short=mtTFA; AltName: Full=Mitochondrial transcription factor 1; Short=MtTF1; AltName: Full=Transcription factor 6; Short=TCF-6; AltName: Full=Transcription factor 6-like 2; Flags: Precursor OS=Ho
AINX_HUMAN	4	RecName: Full=Alpha-internexin; Short=Alpha-Inx; AltName: Full=66 kDa neurofilament protein; Short=NF-66; Short=Neurofilament-66; AltName: Full=Neurofilament 5 OS=Homo sapiens (Human)
STML2_HUMAN	4	RecName: Full=Stomatin-like protein 2, mitochondrial; Short=SLP-2; AltName: Full=EPB72-like protein 2; AltName: Full=Paraprotein target 7; Short=Paratarg-7; Flags: Precursor OS=Homo sapiens (Human)
XRCC6_HUMAN	4	RecName: Full=X-ray repair cross-complementing protein 6; EC=3.6.4.-; EC=4.2.99.-; AltName: Full=5'-deoxyribose-5-phosphate lyase Ku70; Short=5'-dRP lyase Ku70; AltName: Full=70 kDa subunit of Ku antigen; AltName: Full=ATP-dependent DNA helicase 2 s
RS8_HUMAN	4	RecName: Full=40S ribosomal protein S8 OS=Homo sapiens (Human)
K1C15_HUMAN	4	RecName: Full=Keratin, type I cytoskeletal 15; AltName: Full=Cytokeratin-15; Short=CK-15; AltName: Full=Keratin-15; Short=K15 OS=Homo sapiens (Human)
PTBP1_HUMAN	4	RecName: Full=Polypyrimidine tract-binding protein 1; Short=PTB; AltName: Full=57 kDa RNA-binding protein PPTB-1; AltName: Full=Heterogeneous nuclear ribonucleoprotein I; Short=hnRNP I OS=Homo sapiens (Human)
PARK7_HUMAN	4	RecName: Full=Protein deglycase DJ-1 {ECO:0000303|PubMed:25416785}; Short=DJ-1; EC=3.1.2.- {ECO:0000269|PubMed:25416785}; EC=3.5.1.- {ECO:0000269|PubMed:25416785}; AltName: Full=Oncogene DJ1; AltName: Full=Parkinson disease protein 7; Flags: Precurs
SRPRB_HUMAN	4	RecName: Full=Signal recognition particle receptor subunit beta; Short=SR-beta; AltName: Full=Protein APMCF1 OS=Homo sapiens (Human)
FUBP1_HUMAN	4	RecName: Full=Far upstream element-binding protein 1; Short=FBP; Short=FUSE-binding protein 1; AltName: Full=DNA helicase V; Short=hDH V OS=Homo sapiens (Human)
RS6_HUMAN	3	RecName: Full=40S ribosomal protein S6; AltName: Full=Phosphoprotein NP33 OS=Homo sapiens (Human)
CDK1_HUMAN	3	RecName: Full=Cyclin-dependent kinase 1; Short=CDK1; EC=2.7.11.22; EC=2.7.11.23; AltName: Full=Cell division control protein 2 homolog; AltName: Full=Cell division protein kinase 1; AltName: Full=p34 protein kinase OS=Homo sapiens (Human)
PSB1_HUMAN	3	RecName: Full=Proteasome subunit beta type-1; EC=3.4.25.1; AltName: Full=Macropain subunit C5; AltName: Full=Multicatalytic endopeptidase complex subunit C5; AltName: Full=Proteasome component C5; AltName: Full=Proteasome gamma chain; Flags: Precurs
COA3_HUMAN	3	RecName: Full=Cytochrome c oxidase assembly factor 3 homolog, mitochondrial; AltName: Full=Coiled-coil domain-containing protein 56; AltName: Full=Mitochondrial translation regulation assembly intermediate of cytochrome c oxidase protein of 12 kDa O
RL7_HUMAN	3	RecName: Full=60S ribosomal protein L7 OS=Homo sapiens (Human)
EF1B_HUMAN	3	RecName: Full=Elongation factor 1-beta; Short=EF-1-beta OS=Homo sapiens (Human)
PROF1_HUMAN	3	RecName: Full=Profilin-1; AltName: Full=Epididymis tissue protein Li 184a; AltName: Full=Profilin I OS=Homo sapiens (Human)
KAD2_HUMAN	3	RecName: Full=Adenylate kinase 2, mitochondrial {ECO:0000255|HAMAP-Rule:MF_03168}; Short=AK 2 {ECO:0000255|HAMAP-Rule:MF_03168}; EC=2.7.4.3 {ECO:0000255|HAMAP-Rule:MF_03168}; AltName: Full=ATP-AMP transphosphorylase 2 {ECO:0000255|HAMAP-Rule:MF_0316
RSMN_HUMAN	3	RecName: Full=Small nuclear ribonucleoprotein-associated protein N; Short=snRNP-N; AltName: Full=Sm protein D; Short=Sm-D; AltName: Full=Sm protein N; Short=Sm-N; Short=SmN; AltName: Full=Tissue-specific-splicing protein OS=Homo sapiens (Human)
NONO_HUMAN	3	RecName: Full=Non-POU domain-containing octamer-binding protein; Short=NonO protein; AltName: Full=54 kDa nuclear RNA- and DNA-binding protein; AltName: Full=55 kDa nuclear protein; AltName: Full=DNA-binding p52/p100 complex, 52 kDa subunit; AltName
IF1AX_HUMAN	3	RecName: Full=Eukaryotic translation initiation factor 1A, X-chromosomal; Short=eIF-1A X isoform; AltName: Full=Eukaryotic translation initiation factor 4C; Short=eIF-4C OS=Homo sapiens (Human)
RM12_HUMAN	3	RecName: Full=39S ribosomal protein L12, mitochondrial; Short=L12mt; Short=MRP-L12; AltName: Full=5c5-2; Flags: Precursor OS=Homo sapiens (Human)
ROA0_HUMAN	3	RecName: Full=Heterogeneous nuclear ribonucleoprotein A0; Short=hnRNP A0 OS=Homo sapiens (Human)
COX41_HUMAN	3	RecName: Full=Cytochrome c oxidase subunit 4 isoform 1, mitochondrial; AltName: Full=Cytochrome c oxidase polypeptide IV; AltName: Full=Cytochrome c oxidase subunit IV isoform 1; Short=COX IV-1; Flags: Precursor OS=Homo sapiens (Human)
THIL_HUMAN	3	RecName: Full=Acetyl-CoA acetyltransferase, mitochondrial; EC=2.3.1.9; AltName: Full=Acetoacetyl-CoA thiolase; AltName: Full=T2; Flags: Precursor OS=Homo sapiens (Human)
PRS6A_HUMAN	3	RecName: Full=26S protease regulatory subunit 6A; AltName: Full=26S proteasome AAA-ATPase subunit RPT5; AltName: Full=Proteasome 26S subunit ATPase 3; AltName: Full=Proteasome subunit P50; AltName: Full=Tat-binding protein 1; Short=TBP-1 OS=Homo sap
H90B4_HUMAN	3	RecName: Full=Putative heat shock protein HSP 90-beta 4 OS=Homo sapiens (Human)
COF2_HUMAN	3	RecName: Full=Cofilin-2; AltName: Full=Cofilin, muscle isoform OS=Homo sapiens (Human)
RS17L_HUMAN	3	RecName: Full=40S ribosomal protein S17-like OS=Homo sapiens (Human)
RL27A_HUMAN	3	RecName: Full=60S ribosomal protein L27a OS=Homo sapiens (Human)
FILA2_HUMAN	3	RecName: Full=Filaggrin-2; Short=FLG-2; AltName: Full=Intermediate filament-associated and psoriasis-susceptibility protein; Short=Ifapsoriasin OS=Homo sapiens (Human)
CBS_HUMAN	3	RecName: Full=Cystathionine beta-synthase; EC=4.2.1.22; AltName: Full=Beta-thionase; AltName: Full=Serine sulfhydrase OS=Homo sapiens (Human)
BYST_HUMAN	3	RecName: Full=Bystin OS=Homo sapiens (Human)
MYH9_HUMAN	3	RecName: Full=Myosin-9; AltName: Full=Cellular myosin heavy chain, type A; AltName: Full=Myosin heavy chain 9; AltName: Full=Myosin heavy chain, non-muscle IIa; AltName: Full=Non-muscle myosin heavy chain A; Short=NMMHC-A; AltName: Full=Non-muscle m
K1C19_HUMAN	3	RecName: Full=Keratin, type I cytoskeletal 19; AltName: Full=Cytokeratin-19; Short=CK-19; AltName: Full=Keratin-19; Short=K19 OS=Homo sapiens (Human)
LRC59_HUMAN	3	RecName: Full=Leucine-rich repeat-containing protein 59; AltName: Full=Ribosome-binding protein p34; Short=p34 OS=Homo sapiens (Human)
RPAB1_HUMAN	3	RecName: Full=DNA-directed RNA polymerases I, II, and III subunit RPABC1; Short=RNA polymerases I, II, and III subunit ABC1; AltName: Full=DNA-directed RNA polymerase II 23 kDa polypeptide; AltName: Full=DNA-directed RNA polymerase II subunit E; Alt
RL27_HUMAN	3	RecName: Full=60S ribosomal protein L27 OS=Homo sapiens (Human)
COX6C_HUMAN	3	RecName: Full=Cytochrome c oxidase subunit 6C; AltName: Full=Cytochrome c oxidase polypeptide VIc OS=Homo sapiens (Human)
RPAP3_HUMAN	3	RecName: Full=RNA polymerase II-associated protein 3 OS=Homo sapiens (Human)
HN1_HUMAN	3	RecName: Full=Hematological and neurological expressed 1 protein; AltName: Full=Androgen-regulated protein 2; Contains: RecName: Full=Hematological and neurological expressed 1 protein, N-terminally processed OS=Homo sapiens (Human)
HNRH1_HUMAN	3	RecName: Full=Heterogeneous nuclear ribonucleoprotein H; Short=hnRNP H; Contains: RecName: Full=Heterogeneous nuclear ribonucleoprotein H, N-terminally processed OS=Homo sapiens (Human)
SRP09_HUMAN	3	RecName: Full=Signal recognition particle 9 kDa protein; Short=SRP9 OS=Homo sapiens (Human)
PRDX6_HUMAN	3	RecName: Full=Peroxiredoxin-6; EC=1.11.1.15; AltName: Full=1-Cys peroxiredoxin; Short=1-Cys PRX; AltName: Full=24 kDa protein; AltName: Full=Acidic calcium-independent phospholipase A2; Short=aiPLA2; EC=3.1.1.-; AltName: Full=Antioxidant protein 2;
H3C_HUMAN	3	RecName: Full=Histone H3.3C; AltName: Full=Histone H3.5 OS=Homo sapiens (Human)
CC124_HUMAN	3	RecName: Full=Coiled-coil domain-containing protein 124 OS=Homo sapiens (Human)
TITIN_HUMAN	3	RecName: Full=Titin; EC=2.7.11.1; AltName: Full=Connectin; AltName: Full=Rhabdomyosarcoma antigen MU-RMS-40.14 OS=Homo sapiens (Human)
RTCB_HUMAN	3	RecName: Full=tRNA-splicing ligase RtcB homolog {ECO:0000255|HAMAP-Rule:MF_03144}; EC=6.5.1.3 {ECO:0000255|HAMAP-Rule:MF_03144} OS=Homo sapiens (Human)
RS7_HUMAN	3	RecName: Full=40S ribosomal protein S7 OS=Homo sapiens (Human)
FA98A_HUMAN	3	RecName: Full=Protein FAM98A OS=Homo sapiens (Human)
RAB10_HUMAN	3	RecName: Full=Ras-related protein Rab-10 OS=Homo sapiens (Human)
RT28_HUMAN	3	RecName: Full=28S ribosomal protein S28, mitochondrial; Short=MRP-S28; Short=S28mt; AltName: Full=28S ribosomal protein S35, mitochondrial; Short=MRP-S35; Short=S35mt; Flags: Precursor OS=Homo sapiens (Human)
RL18A_HUMAN	3	RecName: Full=60S ribosomal protein L18a OS=Homo sapiens (Human)
RL9_HUMAN	3	RecName: Full=60S ribosomal protein L9 OS=Homo sapiens (Human)
HNRPC_HUMAN	3	RecName: Full=Heterogeneous nuclear ribonucleoproteins C1/C2; Short=hnRNP C1/C2 OS=Homo sapiens (Human)
CALM_HUMAN	3	RecName: Full=Calmodulin; Short=CaM OS=Homo sapiens (Human)
TCPD_HUMAN	3	RecName: Full=T-complex protein 1 subunit delta; Short=TCP-1-delta; AltName: Full=CCT-delta; AltName: Full=Stimulator of TAR RNA-binding OS=Homo sapiens (Human)
TCPB_HUMAN	3	RecName: Full=T-complex protein 1 subunit beta; Short=TCP-1-beta; AltName: Full=CCT-beta OS=Homo sapiens (Human)
PRDX4_HUMAN	3	RecName: Full=Peroxiredoxin-4; EC=1.11.1.15; AltName: Full=Antioxidant enzyme AOE372; Short=AOE37-2; AltName: Full=Peroxiredoxin IV; Short=Prx-IV; AltName: Full=Thioredoxin peroxidase AO372; AltName: Full=Thioredoxin-dependent peroxide reductase A03
EWS_HUMAN	3	RecName: Full=RNA-binding protein EWS; AltName: Full=EWS oncogene; AltName: Full=Ewing sarcoma breakpoint region 1 protein OS=Homo sapiens (Human)
SFXN1_HUMAN	3	RecName: Full=Sideroflexin-1; AltName: Full=Tricarboxylate carrier protein; Short=TCC OS=Homo sapiens (Human)
SND1_HUMAN	3	RecName: Full=Staphylococcal nuclease domain-containing protein 1; AltName: Full=100 kDa coactivator; AltName: Full=EBNA2 coactivator p100; AltName: Full=Tudor domain-containing protein 11; AltName: Full=p100 co-activator OS=Homo sapiens (Human)
PFD6_HUMAN	3	RecName: Full=Prefoldin subunit 6; AltName: Full=Protein Ke2 OS=Homo sapiens (Human)
ATD3A_HUMAN	3	RecName: Full=ATPase family AAA domain-containing protein 3A OS=Homo sapiens (Human)
TKT_HUMAN	3	RecName: Full=Transketolase; Short=TK; EC=2.2.1.1 OS=Homo sapiens (Human)
RL21_HUMAN	3	RecName: Full=60S ribosomal protein L21 OS=Homo sapiens (Human)
K2C8_HUMAN	3	RecName: Full=Keratin, type II cytoskeletal 8; AltName: Full=Cytokeratin-8; Short=CK-8; AltName: Full=Keratin-8; Short=K8; AltName: Full=Type-II keratin Kb8 OS=Homo sapiens (Human)
CH033_HUMAN	3	RecName: Full=UPF0488 protein C8orf33 OS=Homo sapiens (Human)
COX5B_HUMAN	3	RecName: Full=Cytochrome c oxidase subunit 5B, mitochondrial; AltName: Full=Cytochrome c oxidase polypeptide Vb; Flags: Precursor OS=Homo sapiens (Human)
PDIA6_HUMAN	3	RecName: Full=Protein disulfide-isomerase A6; EC=5.3.4.1; AltName: Full=Endoplasmic reticulum protein 5; Short=ER protein 5; Short=ERp5; AltName: Full=Protein disulfide isomerase P5; AltName: Full=Thioredoxin domain-containing protein 7; Flags: Prec
ENOG_HUMAN	3	RecName: Full=Gamma-enolase; EC=4.2.1.11; AltName: Full=2-phospho-D-glycerate hydro-lyase; AltName: Full=Enolase 2; AltName: Full=Neural enolase; AltName: Full=Neuron-specific enolase; Short=NSE OS=Homo sapiens (Human)
ECHB_HUMAN	3	RecName: Full=Trifunctional enzyme subunit beta, mitochondrial; AltName: Full=TP-beta; Includes: RecName: Full=3-ketoacyl-CoA thiolase; EC=2.3.1.16; AltName: Full=Acetyl-CoA acyltransferase; AltName: Full=Beta-ketothiolase; Flags: Precursor OS=Homo
KPRP_HUMAN	3	RecName: Full=Keratinocyte proline-rich protein; Short=hKPRP OS=Homo sapiens (Human)
RHOA_HUMAN	3	RecName: Full=Transforming protein RhoA; AltName: Full=Rho cDNA clone 12; Short=h12; Flags: Precursor OS=Homo sapiens (Human)
HMGN2_HUMAN	3	RecName: Full=Non-histone chromosomal protein HMG-17; AltName: Full=High mobility group nucleosome-binding domain-containing protein 2 OS=Homo sapiens (Human)
RL13A_HUMAN	3	RecName: Full=60S ribosomal protein L13a; AltName: Full=23 kDa highly basic protein OS=Homo sapiens (Human)
TCPA_HUMAN	3	RecName: Full=T-complex protein 1 subunit alpha; Short=TCP-1-alpha; AltName: Full=CCT-alpha OS=Homo sapiens (Human)
H2A1H_HUMAN	3	RecName: Full=Histone H2A type 1-H; AltName: Full=Histone H2A/s OS=Homo sapiens (Human)
PDIA1_HUMAN	3	RecName: Full=Protein disulfide-isomerase; Short=PDI; EC=5.3.4.1; AltName: Full=Cellular thyroid hormone-binding protein; AltName: Full=Prolyl 4-hydroxylase subunit beta; AltName: Full=p55; Flags: Precursor OS=Homo sapiens (Human)
MYL6_HUMAN	2	RecName: Full=Myosin light polypeptide 6; AltName: Full=17 kDa myosin light chain; Short=LC17; AltName: Full=Myosin light chain 3; Short=MLC-3; AltName: Full=Myosin light chain alkali 3; Short=Myosin light chain A3; AltName: Full=Smooth muscle and n
CERU_HUMAN	2	RecName: Full=Ceruloplasmin; EC=1.16.3.1; AltName: Full=Ferroxidase; Flags: Precursor OS=Homo sapiens (Human)
HSP74_HUMAN	2	RecName: Full=Heat shock 70 kDa protein 4; AltName: Full=HSP70RY; AltName: Full=Heat shock 70-related protein APG-2 OS=Homo sapiens (Human)
ANXA5_HUMAN	2	RecName: Full=Annexin A5; AltName: Full=Anchorin CII; AltName: Full=Annexin V; AltName: Full=Annexin-5; AltName: Full=Calphobindin I; Short=CBP-I; AltName: Full=Endonexin II; AltName: Full=Lipocortin V; AltName: Full=Placental anticoagulant protein
CISY_HUMAN	2	RecName: Full=Citrate synthase, mitochondrial; EC=2.3.3.1; AltName: Full=Citrate (Si)-synthase; Flags: Precursor OS=Homo sapiens (Human)
BOLA2_HUMAN	2	RecName: Full=BolA-like protein 2 OS=Homo sapiens (Human)
NDUA4_HUMAN	2	RecName: Full=Cytochrome c oxidase subunit NDUFA4; AltName: Full=Complex I-MLRQ; Short=CI-MLRQ; AltName: Full=NADH-ubiquinone oxidoreductase MLRQ subunit OS=Homo sapiens (Human)
ETFB_HUMAN	2	RecName: Full=Electron transfer flavoprotein subunit beta; Short=Beta-ETF OS=Homo sapiens (Human)
CALX_HUMAN	2	RecName: Full=Calnexin; AltName: Full=IP90; AltName: Full=Major histocompatibility complex class I antigen-binding protein p88; AltName: Full=p90; Flags: Precursor OS=Homo sapiens (Human)
SARNP_HUMAN	2	RecName: Full=SAP domain-containing ribonucleoprotein; AltName: Full=Cytokine-induced protein of 29 kDa; AltName: Full=Nuclear protein Hcc-1; AltName: Full=Proliferation-associated cytokine-inducible protein CIP29 OS=Homo sapiens (Human)
RL32_HUMAN	2	RecName: Full=60S ribosomal protein L32 OS=Homo sapiens (Human)
SC22B_HUMAN	2	RecName: Full=Vesicle-trafficking protein SEC22b; AltName: Full=ER-Golgi SNARE of 24 kDa; Short=ERS-24; Short=ERS24; AltName: Full=SEC22 vesicle-trafficking protein homolog B; AltName: Full=SEC22 vesicle-trafficking protein-like 1 OS=Homo sapiens (H
TERA_HUMAN	2	RecName: Full=Transitional endoplasmic reticulum ATPase; Short=TER ATPase; EC=3.6.4.6; AltName: Full=15S Mg(2+)-ATPase p97 subunit; AltName: Full=Valosin-containing protein; Short=VCP OS=Homo sapiens (Human)
ELOC_HUMAN	2	RecName: Full=Transcription elongation factor B polypeptide 1; AltName: Full=Elongin 15 kDa subunit; AltName: Full=Elongin-C; Short=EloC; AltName: Full=RNA polymerase II transcription factor SIII subunit C; AltName: Full=SIII p15 OS=Homo sapiens (Hu
CKAP4_HUMAN	2	RecName: Full=Cytoskeleton-associated protein 4; AltName: Full=63-kDa cytoskeleton-linking membrane protein; Short=Climp-63; Short=p63 OS=Homo sapiens (Human)
GTF2I_HUMAN	2	RecName: Full=General transcription factor II-I; Short=GTFII-I; Short=TFII-I; AltName: Full=Bruton tyrosine kinase-associated protein 135; Short=BAP-135; Short=BTK-associated protein 135; AltName: Full=SRF-Phox1-interacting protein; Short=SPIN; AltN
K1C13_HUMAN	2	RecName: Full=Keratin, type I cytoskeletal 13; AltName: Full=Cytokeratin-13; Short=CK-13; AltName: Full=Keratin-13; Short=K13 OS=Homo sapiens (Human)
ELAV1_HUMAN	2	RecName: Full=ELAV-like protein 1; AltName: Full=Hu-antigen R; Short=HuR OS=Homo sapiens (Human)
R39L5_HUMAN	2	RecName: Full=Putative 60S ribosomal protein L39-like 5; AltName: Full=60S ribosomal protein L39 pseudogene 5 OS=Homo sapiens (Human)
IMB1_HUMAN	2	RecName: Full=Importin subunit beta-1; AltName: Full=Importin-90; AltName: Full=Karyopherin subunit beta-1; AltName: Full=Nuclear factor p97; AltName: Full=Pore targeting complex 97 kDa subunit; Short=PTAC97 OS=Homo sapiens (Human)
QCR7_HUMAN	2	RecName: Full=Cytochrome b-c1 complex subunit 7; AltName: Full=Complex III subunit 7; AltName: Full=Complex III subunit VII; AltName: Full=QP-C; AltName: Full=Ubiquinol-cytochrome c reductase complex 14 kDa protein OS=Homo sapiens (Human)
EDF1_HUMAN	2	RecName: Full=Endothelial differentiation-related factor 1; Short=EDF-1; AltName: Full=Multiprotein-bridging factor 1; Short=MBF1 OS=Homo sapiens (Human)
NASP_HUMAN	2	RecName: Full=Nuclear autoantigenic sperm protein; Short=NASP OS=Homo sapiens (Human)
RADI_HUMAN	2	RecName: Full=Radixin OS=Homo sapiens (Human)
GAR1_HUMAN	2	RecName: Full=H/ACA ribonucleoprotein complex subunit 1; AltName: Full=Nucleolar protein family A member 1; AltName: Full=snoRNP protein GAR1 OS=Homo sapiens (Human)
SMD2_HUMAN	2	RecName: Full=Small nuclear ribonucleoprotein Sm D2; Short=Sm-D2; AltName: Full=snRNP core protein D2 OS=Homo sapiens (Human)
UBE2N_HUMAN	2	RecName: Full=Ubiquitin-conjugating enzyme E2 N; EC=6.3.2.19; AltName: Full=Bendless-like ubiquitin-conjugating enzyme; AltName: Full=Ubc13; AltName: Full=UbcH13; AltName: Full=Ubiquitin carrier protein N; AltName: Full=Ubiquitin-protein ligase N OS
BASI_HUMAN	2	RecName: Full=Basigin; AltName: Full=5F7; AltName: Full=Collagenase stimulatory factor; AltName: Full=Extracellular matrix metalloproteinase inducer; Short=EMMPRIN; AltName: Full=Leukocyte activation antigen M6; AltName: Full=OK blood group antigen;
ROA3_HUMAN	2	RecName: Full=Heterogeneous nuclear ribonucleoprotein A3; Short=hnRNP A3 OS=Homo sapiens (Human)
KCRU_HUMAN	2	RecName: Full=Creatine kinase U-type, mitochondrial; EC=2.7.3.2; AltName: Full=Acidic-type mitochondrial creatine kinase; Short=Mia-CK; AltName: Full=Ubiquitous mitochondrial creatine kinase; Short=U-MtCK; Flags: Precursor OS=Homo sapiens (Human)
SMTN_HUMAN	2	RecName: Full=Smoothelin OS=Homo sapiens (Human)
TOM70_HUMAN	2	RecName: Full=Mitochondrial import receptor subunit TOM70; AltName: Full=Mitochondrial precursor proteins import receptor; AltName: Full=Translocase of outer membrane 70 kDa subunit OS=Homo sapiens (Human)
UBA1_HUMAN	2	RecName: Full=Ubiquitin-like modifier-activating enzyme 1; AltName: Full=Protein A1S9; AltName: Full=Ubiquitin-activating enzyme E1 OS=Homo sapiens (Human)
NUCKS_HUMAN	2	RecName: Full=Nuclear ubiquitous casein and cyclin-dependent kinase substrate 1; AltName: Full=P1 OS=Homo sapiens (Human)
ALDOC_HUMAN	2	RecName: Full=Fructose-bisphosphate aldolase C; EC=4.1.2.13; AltName: Full=Brain-type aldolase OS=Homo sapiens (Human)
SIAH1_HUMAN	2	RecName: Full=E3 ubiquitin-protein ligase SIAH1; EC=6.3.2.-; AltName: Full=Seven in absentia homolog 1; Short=Siah-1; AltName: Full=Siah-1a OS=Homo sapiens (Human)
SMD1_HUMAN	2	RecName: Full=Small nuclear ribonucleoprotein Sm D1; Short=Sm-D1; AltName: Full=Sm-D autoantigen; AltName: Full=snRNP core protein D1 OS=Homo sapiens (Human)
RT07_HUMAN	2	RecName: Full=28S ribosomal protein S7, mitochondrial; Short=MRP-S7; Short=S7mt; AltName: Full=bMRP-27a; Short=bMRP27a; Flags: Precursor OS=Homo sapiens (Human)
FKBP3_HUMAN	2	RecName: Full=Peptidyl-prolyl cis-trans isomerase FKBP3; Short=PPIase FKBP3; EC=5.2.1.8; AltName: Full=25 kDa FK506-binding protein; Short=25 kDa FKBP; Short=FKBP-25; AltName: Full=FK506-binding protein 3; Short=FKBP-3; AltName: Full=Immunophilin FK
QCR8_HUMAN	2	RecName: Full=Cytochrome b-c1 complex subunit 8; AltName: Full=Complex III subunit 8; AltName: Full=Complex III subunit VIII; AltName: Full=Ubiquinol-cytochrome c reductase complex 9.5 kDa protein; AltName: Full=Ubiquinol-cytochrome c reductase comp
TR112_HUMAN	2	RecName: Full=Multifunctional methyltransferase subunit TRM112-like protein; AltName: Full=tRNA methyltransferase 112 homolog OS=Homo sapiens (Human)
LGUL_HUMAN	2	RecName: Full=Lactoylglutathione lyase; EC=4.4.1.5; AltName: Full=Aldoketomutase; AltName: Full=Glyoxalase I; Short=Glx I; AltName: Full=Ketone-aldehyde mutase; AltName: Full=Methylglyoxalase; AltName: Full=S-D-lactoylglutathione methylglyoxal lyase
RL14_HUMAN	2	RecName: Full=60S ribosomal protein L14; AltName: Full=CAG-ISL 7 OS=Homo sapiens (Human)
ATS20_HUMAN	2	RecName: Full=A disintegrin and metalloproteinase with thrombospondin motifs 20; Short=ADAM-TS 20; Short=ADAM-TS20; Short=ADAMTS-20; EC=3.4.24.-; Flags: Precursor OS=Homo sapiens (Human)
CBR1_HUMAN	2	RecName: Full=Carbonyl reductase [NADPH] 1; EC=1.1.1.184; AltName: Full=15-hydroxyprostaglandin dehydrogenase [NADP(+)]; EC=1.1.1.197; AltName: Full=NADPH-dependent carbonyl reductase 1; AltName: Full=Prostaglandin 9-ketoreductase; AltName: Full=Pro
PIMT_HUMAN	2	RecName: Full=Protein-L-isoaspartate(D-aspartate) O-methyltransferase; Short=PIMT; EC=2.1.1.77; AltName: Full=L-isoaspartyl protein carboxyl methyltransferase; AltName: Full=Protein L-isoaspartyl/D-aspartyl methyltransferase; AltName: Full=Protein-b
RUXE_HUMAN	2	RecName: Full=Small nuclear ribonucleoprotein E; Short=snRNP-E; AltName: Full=Sm protein E; Short=Sm-E; Short=SmE OS=Homo sapiens (Human)
QIL1_HUMAN	2	RecName: Full=Protein QIL1; AltName: Full=Protein P117 OS=Homo sapiens (Human)
EZRI_HUMAN	2	RecName: Full=Ezrin; AltName: Full=Cytovillin; AltName: Full=Villin-2; AltName: Full=p81 OS=Homo sapiens (Human)
SUMO2_HUMAN	2	RecName: Full=Small ubiquitin-related modifier 2 {ECO:0000305}; Short=SUMO-2 {ECO:0000305}; AltName: Full=HSMT3 {ECO:0000303|PubMed:8630065}; AltName: Full=SMT3 homolog 2 {ECO:0000312|HGNC:HGNC:11125}; AltName: Full=SUMO-3 {ECO:0000303|PubMed:106924
DSG1_HUMAN	2	RecName: Full=Desmoglein-1; AltName: Full=Cadherin family member 4; AltName: Full=Desmosomal glycoprotein 1; Short=DG1; Short=DGI; AltName: Full=Pemphigus foliaceus antigen; Flags: Precursor OS=Homo sapiens (Human)
APEX1_HUMAN	2	RecName: Full=DNA-(apurinic or apyrimidinic site) lyase; EC=3.1.-.-; EC=4.2.99.18; AltName: Full=APEX nuclease; Short=APEN; AltName: Full=Apurinic-apyrimidinic endonuclease 1; Short=AP endonuclease 1; Short=APE-1; AltName: Full=REF-1; AltName: Full=
ENPLL_HUMAN	2	RecName: Full=Putative endoplasmin-like protein; AltName: Full=Putative heat shock protein 90 kDa beta member 2 OS=Homo sapiens (Human)
GSTP1_HUMAN	2	RecName: Full=Glutathione S-transferase P; EC=2.5.1.18; AltName: Full=GST class-pi; AltName: Full=GSTP1-1 OS=Homo sapiens (Human)
GLU2B_HUMAN	2	RecName: Full=Glucosidase 2 subunit beta; AltName: Full=80K-H protein; AltName: Full=Glucosidase II subunit beta; AltName: Full=Protein kinase C substrate 60.1 kDa protein heavy chain; Short=PKCSH; Flags: Precursor OS=Homo sapiens (Human)
SAHH_HUMAN	2	RecName: Full=Adenosylhomocysteinase; Short=AdoHcyase; EC=3.3.1.1; AltName: Full=S-adenosyl-L-homocysteine hydrolase OS=Homo sapiens (Human)
K1C27_HUMAN	2	RecName: Full=Keratin, type I cytoskeletal 27; AltName: Full=Cytokeratin-27; Short=CK-27; AltName: Full=Keratin-25C; Short=K25C; AltName: Full=Keratin-27; Short=K27; AltName: Full=Type I inner root sheath-specific keratin-K25irs3 OS=Homo sapiens (Hu
EIF3C_HUMAN	2	RecName: Full=Eukaryotic translation initiation factor 3 subunit C {ECO:0000255|HAMAP-Rule:MF_03002}; Short=eIF3c {ECO:0000255|HAMAP-Rule:MF_03002}; AltName: Full=Eukaryotic translation initiation factor 3 subunit 8 {ECO:0000255|HAMAP-Rule:MF_03002}
STMN1_HUMAN	2	RecName: Full=Stathmin; AltName: Full=Leukemia-associated phosphoprotein p18; AltName: Full=Metablastin; AltName: Full=Oncoprotein 18; Short=Op18; AltName: Full=Phosphoprotein p19; Short=pp19; AltName: Full=Prosolin; AltName: Full=Protein Pr22; AltN
NEDD8_HUMAN	2	RecName: Full=NEDD8; AltName: Full=Neddylin; AltName: Full=Neural precursor cell expressed developmentally down-regulated protein 8; Short=NEDD-8; AltName: Full=Ubiquitin-like protein Nedd8; Flags: Precursor OS=Homo sapiens (Human)
PFD2_HUMAN	2	RecName: Full=Prefoldin subunit 2 OS=Homo sapiens (Human)
G45IP_HUMAN	2	RecName: Full=Growth arrest and DNA damage-inducible proteins-interacting protein 1; AltName: Full=39S ribosomal protein L59, mitochondrial; Short=MRP-L59; AltName: Full=CKII beta-associating protein; AltName: Full=CR6-interacting factor 1; Short=CR
LANC1_HUMAN	2	RecName: Full=LanC-like protein 1; AltName: Full=40 kDa erythrocyte membrane protein; Short=p40 OS=Homo sapiens (Human)
DNJC9_HUMAN	2	RecName: Full=DnaJ homolog subfamily C member 9; AltName: Full=DnaJ protein SB73 OS=Homo sapiens (Human)
F10A1_HUMAN	2	RecName: Full=Hsc70-interacting protein; Short=Hip; AltName: Full=Aging-associated protein 2; AltName: Full=Progesterone receptor-associated p48 protein; AltName: Full=Protein FAM10A1; AltName: Full=Putative tumor suppressor ST13; AltName: Full=Rena
HINT1_HUMAN	2	RecName: Full=Histidine triad nucleotide-binding protein 1; EC=3.-.-.-; AltName: Full=Adenosine 5'-monophosphoramidase; AltName: Full=Protein kinase C inhibitor 1; AltName: Full=Protein kinase C-interacting protein 1; Short=PKCI-1 OS=Homo sapiens (H
F10A5_HUMAN	2	RecName: Full=Putative protein FAM10A5; AltName: Full=Suppression of tumorigenicity 13 pseudogene 5 OS=Homo sapiens (Human)
C1TC_HUMAN	2	RecName: Full=C-1-tetrahydrofolate synthase, cytoplasmic; Short=C1-THF synthase; Includes: RecName: Full=Methylenetetrahydrofolate dehydrogenase; EC=1.5.1.5; Includes: RecName: Full=Methenyltetrahydrofolate cyclohydrolase; EC=3.5.4.9; Includes: RecN
TEBP_HUMAN	2	RecName: Full=Prostaglandin E synthase 3; EC=5.3.99.3 {ECO:0000269|PubMed:10922363}; AltName: Full=Cytosolic prostaglandin E2 synthase; Short=cPGES; AltName: Full=Hsp90 co-chaperone; AltName: Full=Progesterone receptor complex p23; AltName: Full=Tel
TIF1B_HUMAN	2	RecName: Full=Transcription intermediary factor 1-beta; Short=TIF1-beta; AltName: Full=E3 SUMO-protein ligase TRIM28; EC=6.3.2.-; AltName: Full=KRAB-associated protein 1; Short=KAP-1; AltName: Full=KRAB-interacting protein 1; Short=KRIP-1; AltName:
SSRD_HUMAN	2	RecName: Full=Translocon-associated protein subunit delta; Short=TRAP-delta; AltName: Full=Signal sequence receptor subunit delta; Short=SSR-delta; Flags: Precursor OS=Homo sapiens (Human)
SC61B_HUMAN	2	RecName: Full=Protein transport protein Sec61 subunit beta OS=Homo sapiens (Human)
RB11A_HUMAN	2	RecName: Full=Ras-related protein Rab-11A; Short=Rab-11; AltName: Full=YL8; Flags: Precursor OS=Homo sapiens (Human)
TTC1_HUMAN	2	RecName: Full=Tetratricopeptide repeat protein 1; Short=TPR repeat protein 1 OS=Homo sapiens (Human)
HS105_HUMAN	2	RecName: Full=Heat shock protein 105 kDa; AltName: Full=Antigen NY-CO-25; AltName: Full=Heat shock 110 kDa protein OS=Homo sapiens (Human)
IMDH2_HUMAN	2	RecName: Full=Inosine-5'-monophosphate dehydrogenase 2 {ECO:0000255|HAMAP-Rule:MF_03156}; Short=IMP dehydrogenase 2 {ECO:0000255|HAMAP-Rule:MF_03156}; Short=IMPD 2 {ECO:0000255|HAMAP-Rule:MF_03156}; Short=IMPDH 2 {ECO:0000255|HAMAP-Rule:MF_03156}; E
IMDH1_HUMAN	2	RecName: Full=Inosine-5'-monophosphate dehydrogenase 1 {ECO:0000255|HAMAP-Rule:MF_03156}; Short=IMP dehydrogenase 1 {ECO:0000255|HAMAP-Rule:MF_03156}; Short=IMPD 1 {ECO:0000255|HAMAP-Rule:MF_03156}; Short=IMPDH 1 {ECO:0000255|HAMAP-Rule:MF_03156}; E
VDAC2_HUMAN	2	RecName: Full=Voltage-dependent anion-selective channel protein 2; Short=VDAC-2; Short=hVDAC2; AltName: Full=Outer mitochondrial membrane protein porin 2 OS=Homo sapiens (Human)
RBM3_HUMAN	2	RecName: Full=RNA-binding protein 3; AltName: Full=RNA-binding motif protein 3; AltName: Full=RNPL OS=Homo sapiens (Human)
RL24_HUMAN	2	RecName: Full=60S ribosomal protein L24; AltName: Full=60S ribosomal protein L30 OS=Homo sapiens (Human)
SMD3_HUMAN	2	RecName: Full=Small nuclear ribonucleoprotein Sm D3; Short=Sm-D3; AltName: Full=snRNP core protein D3 OS=Homo sapiens (Human)
FKBP4_HUMAN	2	RecName: Full=Peptidyl-prolyl cis-trans isomerase FKBP4; Short=PPIase FKBP4; EC=5.2.1.8; AltName: Full=51 kDa FK506-binding protein; Short=FKBP51; AltName: Full=52 kDa FK506-binding protein; Short=52 kDa FKBP; Short=FKBP-52; AltName: Full=59 kDa imm
RMXL1_HUMAN	2	RecName: Full=RNA binding motif protein, X-linked-like-1; AltName: Full=Heterogeneous nuclear ribonucleoprotein G-like 1 OS=Homo sapiens (Human)
XRCC5_HUMAN	2	RecName: Full=X-ray repair cross-complementing protein 5; EC=3.6.4.-; AltName: Full=86 kDa subunit of Ku antigen; AltName: Full=ATP-dependent DNA helicase 2 subunit 2; AltName: Full=ATP-dependent DNA helicase II 80 kDa subunit; AltName: Full=CTC box
CSTF2_HUMAN	2	RecName: Full=Cleavage stimulation factor subunit 2; AltName: Full=CF-1 64 kDa subunit; AltName: Full=Cleavage stimulation factor 64 kDa subunit; Short=CSTF 64 kDa subunit; Short=CstF-64 OS=Homo sapiens (Human)
K2C7_HUMAN	2	RecName: Full=Keratin, type II cytoskeletal 7; AltName: Full=Cytokeratin-7; Short=CK-7; AltName: Full=Keratin-7; Short=K7; AltName: Full=Sarcolectin; AltName: Full=Type-II keratin Kb7 OS=Homo sapiens (Human)
RL36A_HUMAN	2	RecName: Full=60S ribosomal protein L36a; AltName: Full=60S ribosomal protein L44; AltName: Full=Cell growth-inhibiting gene 15 protein; AltName: Full=Cell migration-inducing gene 6 protein OS=Homo sapiens (Human)
HMGB2_HUMAN	2	RecName: Full=High mobility group protein B2; AltName: Full=High mobility group protein 2; Short=HMG-2 OS=Homo sapiens (Human)
NDUAD_HUMAN	2	RecName: Full=NADH dehydrogenase [ubiquinone] 1 alpha subcomplex subunit 13; AltName: Full=Cell death regulatory protein GRIM-19; AltName: Full=Complex I-B16.6; Short=CI-B16.6; AltName: Full=Gene associated with retinoic and interferon-induced morta
ADT4_HUMAN	2	RecName: Full=ADP/ATP translocase 4; AltName: Full=ADP,ATP carrier protein 4; AltName: Full=Adenine nucleotide translocator 4; Short=ANT 4; AltName: Full=Solute carrier family 25 member 31; AltName: Full=Sperm flagellar energy carrier protein; Conta
IPYR_HUMAN	2	RecName: Full=Inorganic pyrophosphatase; EC=3.6.1.1; AltName: Full=Pyrophosphate phospho-hydrolase; Short=PPase OS=Homo sapiens (Human)
BAP31_HUMAN	2	RecName: Full=B-cell receptor-associated protein 31; Short=BCR-associated protein 31; Short=Bap31; AltName: Full=6C6-AG tumor-associated antigen; AltName: Full=Protein CDM; AltName: Full=p28 OS=Homo sapiens (Human)
G6PI_HUMAN	2	RecName: Full=Glucose-6-phosphate isomerase; Short=GPI; EC=5.3.1.9; AltName: Full=Autocrine motility factor; Short=AMF; AltName: Full=Neuroleukin; Short=NLK; AltName: Full=Phosphoglucose isomerase; Short=PGI; AltName: Full=Phosphohexose isomerase; S
AT5EL_HUMAN	2	RecName: Full=ATP synthase subunit epsilon-like protein, mitochondrial OS=Homo sapiens (Human)
TPD54_HUMAN	2	RecName: Full=Tumor protein D54; Short=hD54; AltName: Full=Tumor protein D52-like 2 OS=Homo sapiens (Human)
CAZA1_HUMAN	2	RecName: Full=F-actin-capping protein subunit alpha-1; AltName: Full=CapZ alpha-1 OS=Homo sapiens (Human)
IF4A3_HUMAN	2	RecName: Full=Eukaryotic initiation factor 4A-III; Short=eIF-4A-III; Short=eIF4A-III; EC=3.6.4.13; AltName: Full=ATP-dependent RNA helicase DDX48; AltName: Full=ATP-dependent RNA helicase eIF4A-3; AltName: Full=DEAD box protein 48; AltName: Full=Euk
PGAM4_HUMAN	2	RecName: Full=Probable phosphoglycerate mutase 4; EC=3.1.3.13; EC=5.4.2.11; EC=5.4.2.4 OS=Homo sapiens (Human)
UCP4_HUMAN	2	RecName: Full=Mitochondrial uncoupling protein 4; Short=UCP 4; AltName: Full=Solute carrier family 25 member 27 OS=Homo sapiens (Human)
RM17_HUMAN	2	RecName: Full=39S ribosomal protein L17, mitochondrial; Short=L17mt; Short=MRP-L17; AltName: Full=LYST-interacting protein 2; Flags: Precursor OS=Homo sapiens (Human)
PAP1M_HUMAN	2	RecName: Full=Polyadenylate-binding protein 1-like 2; AltName: Full=RNA-binding motif protein 32; AltName: Full=RNA-binding protein 32 OS=Homo sapiens (Human)
L10K_HUMAN	2	RecName: Full=Leydig cell tumor 10 kDa protein homolog OS=Homo sapiens (Human)
ATP5I_HUMAN	2	RecName: Full=ATP synthase subunit e, mitochondrial; Short=ATPase subunit e OS=Homo sapiens (Human)
TCP4_HUMAN	2	RecName: Full=Activated RNA polymerase II transcriptional coactivator p15; AltName: Full=Positive cofactor 4; Short=PC4; AltName: Full=SUB1 homolog; AltName: Full=p14 OS=Homo sapiens (Human)
IF5A1_HUMAN	2	RecName: Full=Eukaryotic translation initiation factor 5A-1; Short=eIF-5A-1; Short=eIF-5A1; AltName: Full=Eukaryotic initiation factor 5A isoform 1; Short=eIF-5A; AltName: Full=Rev-binding factor; AltName: Full=eIF-4D OS=Homo sapiens (Human)
CIRBP_HUMAN	2	RecName: Full=Cold-inducible RNA-binding protein; AltName: Full=A18 hnRNP; AltName: Full=Glycine-rich RNA-binding protein CIRP OS=Homo sapiens (Human)
ANXA2_HUMAN	2	RecName: Full=Annexin A2; AltName: Full=Annexin II; AltName: Full=Annexin-2; AltName: Full=Calpactin I heavy chain; AltName: Full=Calpactin-1 heavy chain; AltName: Full=Chromobindin-8; AltName: Full=Lipocortin II; AltName: Full=Placental anticoagula
PSA4_HUMAN	2	RecName: Full=Proteasome subunit alpha type-4; EC=3.4.25.1; AltName: Full=Macropain subunit C9; AltName: Full=Multicatalytic endopeptidase complex subunit C9; AltName: Full=Proteasome component C9; AltName: Full=Proteasome subunit L OS=Homo sapiens
ZCCHV_HUMAN	2	RecName: Full=Zinc finger CCCH-type antiviral protein 1; AltName: Full=ADP-ribosyltransferase diphtheria toxin-like 13; Short=ARTD13; AltName: Full=Zinc finger CCCH domain-containing protein 2; AltName: Full=Zinc finger antiviral protein; Short=ZAP
TPM3_HUMAN	2	RecName: Full=Tropomyosin alpha-3 chain; AltName: Full=Gamma-tropomyosin; AltName: Full=Tropomyosin-3; AltName: Full=Tropomyosin-5; Short=hTM5 OS=Homo sapiens (Human)
TPM4_HUMAN	2	RecName: Full=Tropomyosin alpha-4 chain; AltName: Full=TM30p1; AltName: Full=Tropomyosin-4 OS=Homo sapiens (Human)
TPM1_HUMAN	2	RecName: Full=Tropomyosin alpha-1 chain; AltName: Full=Alpha-tropomyosin; AltName: Full=Tropomyosin-1 OS=Homo sapiens (Human)
PRS7_HUMAN	2	RecName: Full=26S protease regulatory subunit 7; AltName: Full=26S proteasome AAA-ATPase subunit RPT1; AltName: Full=Proteasome 26S subunit ATPase 2; AltName: Full=Protein MSS1 OS=Homo sapiens (Human)
MIMIT_HUMAN	2	RecName: Full=Mimitin, mitochondrial; AltName: Full=B17.2-like; Short=B17.2L; AltName: Full=Myc-induced mitochondrial protein; Short=MMTN; AltName: Full=NADH dehydrogenase [ubiquinone] 1 alpha subcomplex assembly factor 2; AltName: Full=NDUFA12-like
NH2L1_HUMAN	2	RecName: Full=NHP2-like protein 1; AltName: Full=High mobility group-like nuclear protein 2 homolog 1; AltName: Full=OTK27; AltName: Full=SNU13 homolog; Short=hSNU13; AltName: Full=U4/U6.U5 tri-snRNP 15.5 kDa protein; Contains: RecName: Full=NHP2-li
H2B1A_HUMAN	2	RecName: Full=Histone H2B type 1-A; AltName: Full=Histone H2B, testis; Short=TSH2B.1; AltName: Full=Testis-specific histone H2B OS=Homo sapiens (Human)
MAP4_HUMAN	2	RecName: Full=Microtubule-associated protein 4; Short=MAP-4 OS=Homo sapiens (Human)
PPM1G_HUMAN	2	RecName: Full=Protein phosphatase 1G; EC=3.1.3.16; AltName: Full=Protein phosphatase 1C; AltName: Full=Protein phosphatase 2C isoform gamma; Short=PP2C-gamma; AltName: Full=Protein phosphatase magnesium-dependent 1 gamma OS=Homo sapiens (Human)
HMGB3_HUMAN	2	RecName: Full=High mobility group protein B3; AltName: Full=High mobility group protein 2a; Short=HMG-2a; AltName: Full=High mobility group protein 4; Short=HMG-4 OS=Homo sapiens (Human)
G3PT_HUMAN	2	RecName: Full=Glyceraldehyde-3-phosphate dehydrogenase, testis-specific; EC=1.2.1.12; AltName: Full=Spermatogenic cell-specific glyceraldehyde 3-phosphate dehydrogenase 2; Short=GAPDH-2; AltName: Full=Spermatogenic glyceraldehyde-3-phosphate dehydro
VAPA_HUMAN	2	RecName: Full=Vesicle-associated membrane protein-associated protein A; Short=VAMP-A; Short=VAMP-associated protein A; Short=VAP-A; AltName: Full=33 kDa VAMP-associated protein; Short=VAP-33 OS=Homo sapiens (Human)

## Sheet: GFP-HeV M K258A
Protein	Significant Peptides	Description
VIME_HUMAN	48	RecName: Full=Vimentin OS=Homo sapiens (Human)
CH60_HUMAN	43	RecName: Full=60 kDa heat shock protein, mitochondrial; AltName: Full=60 kDa chaperonin; AltName: Full=Chaperonin 60; Short=CPN60; AltName: Full=Heat shock protein 60; Short=HSP-60; Short=Hsp60; AltName: Full=HuCHA60; AltName: Full=Mitochondrial mat
HSP7C_HUMAN	34	RecName: Full=Heat shock cognate 71 kDa protein; AltName: Full=Heat shock 70 kDa protein 8; AltName: Full=Lipopolysaccharide-associated protein 1; Short=LAP-1; Short=LPS-associated protein 1 OS=Homo sapiens (Human)
HS90B_HUMAN	34	RecName: Full=Heat shock protein HSP 90-beta; Short=HSP 90; AltName: Full=Heat shock 84 kDa; Short=HSP 84; Short=HSP84 OS=Homo sapiens (Human)
HS90A_HUMAN	33	RecName: Full=Heat shock protein HSP 90-alpha; AltName: Full=Heat shock 86 kDa; Short=HSP 86; Short=HSP86; AltName: Full=Lipopolysaccharide-associated protein 2; Short=LAP-2; Short=LPS-associated protein 2; AltName: Full=Renal carcinoma antigen NY-R
HS71A_HUMAN	30	RecName: Full=Heat shock 70 kDa protein 1A {ECO:0000312|HGNC:HGNC:5232}; AltName: Full=Heat shock 70 kDa protein 1; Short=HSP70-1 {ECO:0000303|PubMed:14656967, ECO:0000303|PubMed:2538825}; Short=HSP70.1 OS=Homo sapiens (Human)
ENOA_HUMAN	29	RecName: Full=Alpha-enolase; EC=4.2.1.11; AltName: Full=2-phospho-D-glycerate hydro-lyase; AltName: Full=C-myc promoter-binding protein; AltName: Full=Enolase 1; AltName: Full=MBP-1; AltName: Full=MPB-1; AltName: Full=Non-neural enolase; Short=NNE;
ACTB_HUMAN	29	RecName: Full=Actin, cytoplasmic 1; AltName: Full=Beta-actin; Contains: RecName: Full=Actin, cytoplasmic 1, N-terminally processed OS=Homo sapiens (Human)
ALDOA_HUMAN	27	RecName: Full=Fructose-bisphosphate aldolase A; EC=4.1.2.13; AltName: Full=Lung cancer antigen NY-LU-1; AltName: Full=Muscle-type aldolase OS=Homo sapiens (Human)
RS3A_HUMAN	26	RecName: Full=40S ribosomal protein S3a {ECO:0000255|HAMAP-Rule:MF_03122}; AltName: Full=v-fos transformation effector protein; Short=Fte-1 OS=Homo sapiens (Human)
TBB5_HUMAN	25	RecName: Full=Tubulin beta chain; AltName: Full=Tubulin beta-5 chain OS=Homo sapiens (Human)
GRP75_HUMAN	24	RecName: Full=Stress-70 protein, mitochondrial; AltName: Full=75 kDa glucose-regulated protein; Short=GRP-75; AltName: Full=Heat shock 70 kDa protein 9; AltName: Full=Mortalin; Short=MOT; AltName: Full=Peptide-binding protein 74; Short=PBP74; Flags:
EF2_HUMAN	24	RecName: Full=Elongation factor 2; Short=EF-2 OS=Homo sapiens (Human)
RS19_HUMAN	24	RecName: Full=40S ribosomal protein S19 OS=Homo sapiens (Human)
NPM_HUMAN	23	RecName: Full=Nucleophosmin; Short=NPM; AltName: Full=Nucleolar phosphoprotein B23; AltName: Full=Nucleolar protein NO38; AltName: Full=Numatrin OS=Homo sapiens (Human)
PHB2_HUMAN	22	RecName: Full=Prohibitin-2; AltName: Full=B-cell receptor-associated protein BAP37; AltName: Full=D-prohibitin; AltName: Full=Repressor of estrogen receptor activity OS=Homo sapiens (Human)
RS10_HUMAN	22	RecName: Full=40S ribosomal protein S10 OS=Homo sapiens (Human)
TBB4B_HUMAN	22	RecName: Full=Tubulin beta-4B chain; AltName: Full=Tubulin beta-2 chain; AltName: Full=Tubulin beta-2C chain OS=Homo sapiens (Human)
ACTC_HUMAN	22	RecName: Full=Actin, alpha cardiac muscle 1; AltName: Full=Alpha-cardiac actin; Flags: Precursor OS=Homo sapiens (Human)
NUCL_HUMAN	21	RecName: Full=Nucleolin; AltName: Full=Protein C23 OS=Homo sapiens (Human)
RS5_HUMAN	21	RecName: Full=40S ribosomal protein S5; Contains: RecName: Full=40S ribosomal protein S5, N-terminally processed OS=Homo sapiens (Human)
PABP1_HUMAN	19	RecName: Full=Polyadenylate-binding protein 1; Short=PABP-1; Short=Poly(A)-binding protein 1 OS=Homo sapiens (Human)
TPIS_HUMAN	19	RecName: Full=Triosephosphate isomerase; Short=TIM; EC=5.3.1.1; AltName: Full=Triose-phosphate isomerase OS=Homo sapiens (Human)
RS25_HUMAN	19	RecName: Full=40S ribosomal protein S25 OS=Homo sapiens (Human)
H14_HUMAN	18	RecName: Full=Histone H1.4; AltName: Full=Histone H1b; AltName: Full=Histone H1s-4 OS=Homo sapiens (Human)
ATPA_HUMAN	18	RecName: Full=ATP synthase subunit alpha, mitochondrial; Flags: Precursor OS=Homo sapiens (Human)
RS16_HUMAN	18	RecName: Full=40S ribosomal protein S16 OS=Homo sapiens (Human)
H13_HUMAN	17	RecName: Full=Histone H1.3; AltName: Full=Histone H1c; AltName: Full=Histone H1s-2 OS=Homo sapiens (Human)
HNRPM_HUMAN	17	RecName: Full=Heterogeneous nuclear ribonucleoprotein M; Short=hnRNP M OS=Homo sapiens (Human)
TBB2A_HUMAN	17	RecName: Full=Tubulin beta-2A chain; AltName: Full=Tubulin beta class IIa OS=Homo sapiens (Human)
RS3_HUMAN	17	RecName: Full=40S ribosomal protein S3; EC=4.2.99.18 {ECO:0000269|PubMed:7775413} OS=Homo sapiens (Human)
H12_HUMAN	16	RecName: Full=Histone H1.2; AltName: Full=Histone H1c; AltName: Full=Histone H1d; AltName: Full=Histone H1s-1 OS=Homo sapiens (Human)
PPIA_HUMAN	16	RecName: Full=Peptidyl-prolyl cis-trans isomerase A; Short=PPIase A; EC=5.2.1.8; AltName: Full=Cyclophilin A; AltName: Full=Cyclosporin A-binding protein; AltName: Full=Rotamase A; Contains: RecName: Full=Peptidyl-prolyl cis-trans isomerase A, N-ter
RS14_HUMAN	16	RecName: Full=40S ribosomal protein S14 OS=Homo sapiens (Human)
RL4_HUMAN	16	RecName: Full=60S ribosomal protein L4; AltName: Full=60S ribosomal protein L1 OS=Homo sapiens (Human)
GRP78_HUMAN	15	RecName: Full=78 kDa glucose-regulated protein; Short=GRP-78; AltName: Full=Endoplasmic reticulum lumenal Ca(2+)-binding protein grp78; AltName: Full=Heat shock 70 kDa protein 5; AltName: Full=Immunoglobulin heavy chain-binding protein; Short=BiP; F
TBA1A_HUMAN	15	RecName: Full=Tubulin alpha-1A chain; AltName: Full=Alpha-tubulin 3; AltName: Full=Tubulin B-alpha-1; AltName: Full=Tubulin alpha-3 chain OS=Homo sapiens (Human)
HNRPU_HUMAN	15	RecName: Full=Heterogeneous nuclear ribonucleoprotein U; Short=hnRNP U; AltName: Full=Scaffold attachment factor A; Short=SAF-A; AltName: Full=p120; AltName: Full=pp120 OS=Homo sapiens (Human)
RS18_HUMAN	15	RecName: Full=40S ribosomal protein S18; AltName: Full=Ke-3; Short=Ke3 OS=Homo sapiens (Human)
RS11_HUMAN	15	RecName: Full=40S ribosomal protein S11 OS=Homo sapiens (Human)
PAIRB_HUMAN	15	RecName: Full=Plasminogen activator inhibitor 1 RNA-binding protein; AltName: Full=PAI1 RNA-binding protein 1; Short=PAI-RBP1; AltName: Full=SERPINE1 mRNA-binding protein 1 OS=Homo sapiens (Human)
HMGB1_HUMAN	15	RecName: Full=High mobility group protein B1; AltName: Full=High mobility group protein 1; Short=HMG-1 OS=Homo sapiens (Human)
ROA1_HUMAN	14	RecName: Full=Heterogeneous nuclear ribonucleoprotein A1; Short=hnRNP A1; AltName: Full=Helix-destabilizing protein; AltName: Full=Single-strand RNA-binding protein; AltName: Full=hnRNP core protein A1; Contains: RecName: Full=Heterogeneous nuclear
RSSA_HUMAN	14	RecName: Full=40S ribosomal protein SA {ECO:0000255|HAMAP-Rule:MF_03016}; AltName: Full=37 kDa laminin receptor precursor {ECO:0000255|HAMAP-Rule:MF_03016}; Short=37LRP {ECO:0000255|HAMAP-Rule:MF_03016}; AltName: Full=37/67 kDa laminin receptor {ECO
FUBP2_HUMAN	14	RecName: Full=Far upstream element-binding protein 2; Short=FUSE-binding protein 2; AltName: Full=KH type-splicing regulatory protein; Short=KSRP; AltName: Full=p75 OS=Homo sapiens (Human)
TBB4A_HUMAN	14	RecName: Full=Tubulin beta-4A chain; AltName: Full=Tubulin 5 beta; AltName: Full=Tubulin beta-4 chain OS=Homo sapiens (Human)
ATPB_HUMAN	14	RecName: Full=ATP synthase subunit beta, mitochondrial; EC=3.6.3.14; Flags: Precursor OS=Homo sapiens (Human)
1433Z_HUMAN	14	RecName: Full=14-3-3 protein zeta/delta; AltName: Full=Protein kinase C inhibitor protein 1; Short=KCIP-1 OS=Homo sapiens (Human)
HNRPK_HUMAN	13	RecName: Full=Heterogeneous nuclear ribonucleoprotein K; Short=hnRNP K; AltName: Full=Transformation up-regulated nuclear protein; Short=TUNP OS=Homo sapiens (Human)
HSP72_HUMAN	13	RecName: Full=Heat shock-related 70 kDa protein 2; Short=Heat shock 70 kDa protein 2 OS=Homo sapiens (Human)
G3P_HUMAN	13	RecName: Full=Glyceraldehyde-3-phosphate dehydrogenase; Short=GAPDH; EC=1.2.1.12; AltName: Full=Peptidyl-cysteine S-nitrosylase GAPDH; EC=2.6.99.- OS=Homo sapiens (Human)
ILF3_HUMAN	13	RecName: Full=Interleukin enhancer-binding factor 3; AltName: Full=Double-stranded RNA-binding protein 76; Short=DRBP76; AltName: Full=M-phase phosphoprotein 4; Short=MPP4; AltName: Full=Nuclear factor associated with dsRNA; Short=NFAR; AltName: Ful
KPYM_HUMAN	13	RecName: Full=Pyruvate kinase PKM; EC=2.7.1.40; AltName: Full=Cytosolic thyroid hormone-binding protein; Short=CTHBP; AltName: Full=Opa-interacting protein 3; Short=OIP-3; AltName: Full=Pyruvate kinase 2/3; AltName: Full=Pyruvate kinase muscle isozy
YBOX3_HUMAN	13	RecName: Full=Y-box-binding protein 3; AltName: Full=Cold shock domain-containing protein A; AltName: Full=DNA-binding protein A; AltName: Full=Single-strand DNA-binding protein NF-GMB OS=Homo sapiens (Human)
TCPG_HUMAN	13	RecName: Full=T-complex protein 1 subunit gamma; Short=TCP-1-gamma; AltName: Full=CCT-gamma; AltName: Full=hTRiC5 OS=Homo sapiens (Human)
1433B_HUMAN	13	RecName: Full=14-3-3 protein beta/alpha; AltName: Full=Protein 1054; AltName: Full=Protein kinase C inhibitor protein 1; Short=KCIP-1; Contains: RecName: Full=14-3-3 protein beta/alpha, N-terminally processed OS=Homo sapiens (Human)
PLEC_HUMAN	13	RecName: Full=Plectin; Short=PCN; Short=PLTN; AltName: Full=Hemidesmosomal protein 1; Short=HD1; AltName: Full=Plectin-1 OS=Homo sapiens (Human)
LDHB_HUMAN	12	RecName: Full=L-lactate dehydrogenase B chain; Short=LDH-B; EC=1.1.1.27; AltName: Full=LDH heart subunit; Short=LDH-H; AltName: Full=Renal carcinoma antigen NY-REN-46 OS=Homo sapiens (Human)
TBB3_HUMAN	12	RecName: Full=Tubulin beta-3 chain; AltName: Full=Tubulin beta-4 chain; AltName: Full=Tubulin beta-III OS=Homo sapiens (Human)
ROA2_HUMAN	12	RecName: Full=Heterogeneous nuclear ribonucleoproteins A2/B1; Short=hnRNP A2/B1 OS=Homo sapiens (Human)
K2C1_HUMAN	12	RecName: Full=Keratin, type II cytoskeletal 1; AltName: Full=67 kDa cytokeratin; AltName: Full=Cytokeratin-1; Short=CK-1; AltName: Full=Hair alpha protein; AltName: Full=Keratin-1; Short=K1; AltName: Full=Type-II keratin Kb1 OS=Homo sapiens (Human)
RS27A_HUMAN	12	RecName: Full=Ubiquitin-40S ribosomal protein S27a; AltName: Full=Ubiquitin carboxyl extension protein 80; Contains: RecName: Full=Ubiquitin; Contains: RecName: Full=40S ribosomal protein S27a; Flags: Precursor OS=Homo sapiens (Human)
MIF_HUMAN	12	RecName: Full=Macrophage migration inhibitory factor; Short=MIF; EC=5.3.2.1; AltName: Full=Glycosylation-inhibiting factor; Short=GIF; AltName: Full=L-dopachrome isomerase; AltName: Full=L-dopachrome tautomerase; EC=5.3.3.12; AltName: Full=Phenylpyr
G3BP1_HUMAN	12	RecName: Full=Ras GTPase-activating protein-binding protein 1; Short=G3BP-1; EC=3.6.4.12; EC=3.6.4.13; AltName: Full=ATP-dependent DNA helicase VIII; Short=hDH VIII; AltName: Full=GAP SH3 domain-binding protein 1 OS=Homo sapiens (Human)
CH10_HUMAN	12	RecName: Full=10 kDa heat shock protein, mitochondrial; Short=Hsp10; AltName: Full=10 kDa chaperonin; AltName: Full=Chaperonin 10; Short=CPN10; AltName: Full=Early-pregnancy factor; Short=EPF OS=Homo sapiens (Human)
RS4X_HUMAN	12	RecName: Full=40S ribosomal protein S4, X isoform; AltName: Full=SCR10; AltName: Full=Single copy abundant mRNA protein OS=Homo sapiens (Human)
RS12_HUMAN	12	RecName: Full=40S ribosomal protein S12 OS=Homo sapiens (Human)
THOC4_HUMAN	11	RecName: Full=THO complex subunit 4; Short=Tho4; AltName: Full=Ally of AML-1 and LEF-1; AltName: Full=Aly/REF export factor; AltName: Full=Transcriptional coactivator Aly/REF; AltName: Full=bZIP-enhancing factor BEF OS=Homo sapiens (Human)
SFPQ_HUMAN	11	RecName: Full=Splicing factor, proline- and glutamine-rich; AltName: Full=100 kDa DNA-pairing protein; Short=hPOMp100; AltName: Full=DNA-binding p52/p100 complex, 100 kDa subunit; AltName: Full=Polypyrimidine tract-binding protein-associated-splicin
HS71L_HUMAN	11	RecName: Full=Heat shock 70 kDa protein 1-like; Short=Heat shock 70 kDa protein 1L; AltName: Full=Heat shock 70 kDa protein 1-Hom; Short=HSP70-Hom OS=Homo sapiens (Human)
ENPL_HUMAN	11	RecName: Full=Endoplasmin; AltName: Full=94 kDa glucose-regulated protein; Short=GRP-94; AltName: Full=Heat shock protein 90 kDa beta member 1; AltName: Full=Tumor rejection antigen 1; AltName: Full=gp96 homolog; Flags: Precursor OS=Homo sapiens (Hu
NDKB_HUMAN	11	RecName: Full=Nucleoside diphosphate kinase B; Short=NDK B; Short=NDP kinase B; EC=2.7.4.6; AltName: Full=C-myc purine-binding transcription factor PUF; AltName: Full=Histidine protein kinase NDKB; EC=2.7.13.3; AltName: Full=nm23-H2 OS=Homo sapiens
PHB_HUMAN	11	RecName: Full=Prohibitin OS=Homo sapiens (Human)
RS28_HUMAN	11	RecName: Full=40S ribosomal protein S28 OS=Homo sapiens (Human)
PGAM1_HUMAN	11	RecName: Full=Phosphoglycerate mutase 1; EC=3.1.3.13; EC=5.4.2.11; EC=5.4.2.4; AltName: Full=BPG-dependent PGAM 1; AltName: Full=Phosphoglycerate mutase isozyme B; Short=PGAM-B OS=Homo sapiens (Human)
RBM14_HUMAN	11	RecName: Full=RNA-binding protein 14; AltName: Full=Paraspeckle protein 2; Short=PSP2; AltName: Full=RNA-binding motif protein 14; AltName: Full=RRM-containing coactivator activator/modulator; AltName: Full=Synaptotagmin-interacting protein; Short=S
ROAA_HUMAN	11	RecName: Full=Heterogeneous nuclear ribonucleoprotein A/B; Short=hnRNP A/B; AltName: Full=APOBEC1-binding protein 1; Short=ABBP-1 OS=Homo sapiens (Human)
PRDX1_HUMAN	11	RecName: Full=Peroxiredoxin-1; EC=1.11.1.15; AltName: Full=Natural killer cell-enhancing factor A; Short=NKEF-A; AltName: Full=Proliferation-associated gene protein; Short=PAG; AltName: Full=Thioredoxin peroxidase 2; AltName: Full=Thioredoxin-depend
TKT_HUMAN	11	RecName: Full=Transketolase; Short=TK; EC=2.2.1.1 OS=Homo sapiens (Human)
PARP1_HUMAN	11	RecName: Full=Poly [ADP-ribose] polymerase 1; Short=PARP-1; EC=2.4.2.30; AltName: Full=ADP-ribosyltransferase diphtheria toxin-like 1; Short=ARTD1; AltName: Full=NAD(+) ADP-ribosyltransferase 1; Short=ADPRT 1; AltName: Full=Poly[ADP-ribose] synthase
RS2_HUMAN	11	RecName: Full=40S ribosomal protein S2; AltName: Full=40S ribosomal protein S4; AltName: Full=Protein LLRep3 OS=Homo sapiens (Human)
COF1_HUMAN	11	RecName: Full=Cofilin-1; AltName: Full=18 kDa phosphoprotein; Short=p18; AltName: Full=Cofilin, non-muscle isoform OS=Homo sapiens (Human)
PDIA3_HUMAN	11	RecName: Full=Protein disulfide-isomerase A3; EC=5.3.4.1; AltName: Full=58 kDa glucose-regulated protein; AltName: Full=58 kDa microsomal protein; Short=p58; AltName: Full=Disulfide isomerase ER-60; AltName: Full=Endoplasmic reticulum resident prote
KCRB_HUMAN	11	RecName: Full=Creatine kinase B-type; EC=2.7.3.2; AltName: Full=B-CK; AltName: Full=Creatine kinase B chain OS=Homo sapiens (Human)
RL7_HUMAN	11	RecName: Full=60S ribosomal protein L7 OS=Homo sapiens (Human)
HNRPD_HUMAN	11	RecName: Full=Heterogeneous nuclear ribonucleoprotein D0; Short=hnRNP D0; AltName: Full=AU-rich element RNA-binding protein 1 OS=Homo sapiens (Human)
RS21_HUMAN	10	RecName: Full=40S ribosomal protein S21 OS=Homo sapiens (Human)
H11_HUMAN	10	RecName: Full=Histone H1.1; AltName: Full=Histone H1a OS=Homo sapiens (Human)
MDHM_HUMAN	10	RecName: Full=Malate dehydrogenase, mitochondrial; EC=1.1.1.37; Flags: Precursor OS=Homo sapiens (Human)
EF1A1_HUMAN	10	RecName: Full=Elongation factor 1-alpha 1; Short=EF-1-alpha-1; AltName: Full=Elongation factor Tu; Short=EF-Tu; AltName: Full=Eukaryotic elongation factor 1 A-1; Short=eEF1A-1; AltName: Full=Leukocyte receptor cluster member 7 OS=Homo sapiens (Human
RS8_HUMAN	10	RecName: Full=40S ribosomal protein S8 OS=Homo sapiens (Human)
RS20_HUMAN	10	RecName: Full=40S ribosomal protein S20 OS=Homo sapiens (Human)
RL19_HUMAN	10	RecName: Full=60S ribosomal protein L19 OS=Homo sapiens (Human)
1433T_HUMAN	10	RecName: Full=14-3-3 protein theta; AltName: Full=14-3-3 protein T-cell; AltName: Full=14-3-3 protein tau; AltName: Full=Protein HS1 OS=Homo sapiens (Human)
STIP1_HUMAN	10	RecName: Full=Stress-induced-phosphoprotein 1; Short=STI1; AltName: Full=Hsc70/Hsp90-organizing protein; Short=Hop; AltName: Full=Renal carcinoma antigen NY-REN-11; AltName: Full=Transformation-sensitive protein IEF SSP 3521 OS=Homo sapiens (Human)
H90B2_HUMAN	10	RecName: Full=Putative heat shock protein HSP 90-beta 2; AltName: Full=Heat shock protein 90-beta b; Short=Heat shock protein 90Bb OS=Homo sapiens (Human)
RL8_HUMAN	10	RecName: Full=60S ribosomal protein L8 OS=Homo sapiens (Human)
ADT2_HUMAN	10	RecName: Full=ADP/ATP translocase 2; AltName: Full=ADP,ATP carrier protein 2; AltName: Full=ADP,ATP carrier protein, fibroblast isoform; AltName: Full=Adenine nucleotide translocator 2; Short=ANT 2; AltName: Full=Solute carrier family 25 member 5; C
CC124_HUMAN	10	RecName: Full=Coiled-coil domain-containing protein 124 OS=Homo sapiens (Human)
RL38_HUMAN	10	RecName: Full=60S ribosomal protein L38 OS=Homo sapiens (Human)
ADT3_HUMAN	9	RecName: Full=ADP/ATP translocase 3; AltName: Full=ADP,ATP carrier protein 3; AltName: Full=ADP,ATP carrier protein, isoform T2; Short=ANT 2; AltName: Full=Adenine nucleotide translocator 3; Short=ANT 3; AltName: Full=Solute carrier family 25 member
EF1D_HUMAN	9	RecName: Full=Elongation factor 1-delta; Short=EF-1-delta; AltName: Full=Antigen NY-CO-4 OS=Homo sapiens (Human)
NDKA_HUMAN	9	RecName: Full=Nucleoside diphosphate kinase A; Short=NDK A; Short=NDP kinase A; EC=2.7.4.6; AltName: Full=Granzyme A-activated DNase; Short=GAAD; AltName: Full=Metastasis inhibition factor nm23; AltName: Full=NM23-H1; AltName: Full=Tumor metastatic
HSP76_HUMAN	9	RecName: Full=Heat shock 70 kDa protein 6; AltName: Full=Heat shock 70 kDa protein B' OS=Homo sapiens (Human)
PABP4_HUMAN	9	RecName: Full=Polyadenylate-binding protein 4; Short=PABP-4; Short=Poly(A)-binding protein 4; AltName: Full=Activated-platelet protein 1; Short=APP-1; AltName: Full=Inducible poly(A)-binding protein; Short=iPABP OS=Homo sapiens (Human)
PGK1_HUMAN	9	RecName: Full=Phosphoglycerate kinase 1; EC=2.7.2.3; AltName: Full=Cell migration-inducing gene 10 protein; AltName: Full=Primer recognition protein 2; Short=PRP 2 OS=Homo sapiens (Human)
H90B3_HUMAN	9	RecName: Full=Putative heat shock protein HSP 90-beta-3; AltName: Full=Heat shock protein 90-beta c; Short=Heat shock protein 90Bc OS=Homo sapiens (Human)
YBOX1_HUMAN	9	RecName: Full=Nuclease-sensitive element-binding protein 1; AltName: Full=CCAAT-binding transcription factor I subunit A; Short=CBF-A; AltName: Full=DNA-binding protein B; Short=DBPB; AltName: Full=Enhancer factor I subunit A; Short=EFI-A; AltName:
LA_HUMAN	9	RecName: Full=Lupus La protein; AltName: Full=La autoantigen; AltName: Full=La ribonucleoprotein; AltName: Full=Sjoegren syndrome type B antigen; Short=SS-B OS=Homo sapiens (Human)
RL3_HUMAN	9	RecName: Full=60S ribosomal protein L3; AltName: Full=HIV-1 TAR RNA-binding protein B; Short=TARBP-B OS=Homo sapiens (Human)
H1X_HUMAN	9	RecName: Full=Histone H1x OS=Homo sapiens (Human)
RS13_HUMAN	9	RecName: Full=40S ribosomal protein S13 OS=Homo sapiens (Human)
PGRC1_HUMAN	9	RecName: Full=Membrane-associated progesterone receptor component 1; Short=mPR OS=Homo sapiens (Human)
FAS_HUMAN	9	RecName: Full=Fatty acid synthase; EC=2.3.1.85; Includes: RecName: Full=[Acyl-carrier-protein] S-acetyltransferase; EC=2.3.1.38; Includes: RecName: Full=[Acyl-carrier-protein] S-malonyltransferase; EC=2.3.1.39; Includes: RecName: Full=3-oxoacyl-[acy
EF1G_HUMAN	9	RecName: Full=Elongation factor 1-gamma; Short=EF-1-gamma; AltName: Full=eEF-1B gamma OS=Homo sapiens (Human)
EFTU_HUMAN	9	RecName: Full=Elongation factor Tu, mitochondrial; Short=EF-Tu; AltName: Full=P43; Flags: Precursor OS=Homo sapiens (Human)
SRP09_HUMAN	8	RecName: Full=Signal recognition particle 9 kDa protein; Short=SRP9 OS=Homo sapiens (Human)
K2C6A_HUMAN	8	RecName: Full=Keratin, type II cytoskeletal 6A; AltName: Full=Cytokeratin-6A; Short=CK-6A; AltName: Full=Cytokeratin-6D; Short=CK-6D; AltName: Full=Keratin-6A; Short=K6A; AltName: Full=Type-II keratin Kb6; AltName: Allergen=Hom s 5 OS=Homo sapiens (
RL6_HUMAN	8	RecName: Full=60S ribosomal protein L6; AltName: Full=Neoplasm-related protein C140; AltName: Full=Tax-responsive enhancer element-binding protein 107; Short=TaxREB107 OS=Homo sapiens (Human)
K2C6B_HUMAN	8	RecName: Full=Keratin, type II cytoskeletal 6B; AltName: Full=Cytokeratin-6B; Short=CK-6B; AltName: Full=Keratin-6B; Short=K6B; AltName: Full=Type-II keratin Kb10 OS=Homo sapiens (Human)
RL28_HUMAN	8	RecName: Full=60S ribosomal protein L28 OS=Homo sapiens (Human)
K2C6C_HUMAN	8	RecName: Full=Keratin, type II cytoskeletal 6C; AltName: Full=Cytokeratin-6C; Short=CK-6C; AltName: Full=Cytokeratin-6E; Short=CK-6E; AltName: Full=Keratin K6h; AltName: Full=Keratin-6C; Short=K6C; AltName: Full=Type-II keratin Kb12 OS=Homo sapiens
RL34_HUMAN	8	RecName: Full=60S ribosomal protein L34 OS=Homo sapiens (Human)
HMGB2_HUMAN	8	RecName: Full=High mobility group protein B2; AltName: Full=High mobility group protein 2; Short=HMG-2 OS=Homo sapiens (Human)
HGB1A_HUMAN	8	RecName: Full=Putative high mobility group protein B1-like 1; AltName: Full=High mobility group protein B1 pseudogene 1; AltName: Full=Putative high mobility group protein 1-like 1; Short=HMG-1L1 OS=Homo sapiens (Human)
CAPR1_HUMAN	8	RecName: Full=Caprin-1; AltName: Full=Cell cycle-associated protein 1; AltName: Full=Cytoplasmic activation- and proliferation-associated protein 1; AltName: Full=GPI-anchored membrane protein 1; AltName: Full=GPI-anchored protein p137; Short=GPI-p1
PCBP1_HUMAN	8	RecName: Full=Poly(rC)-binding protein 1; AltName: Full=Alpha-CP1; AltName: Full=Heterogeneous nuclear ribonucleoprotein E1; Short=hnRNP E1; AltName: Full=Nucleic acid-binding protein SUB2.3 OS=Homo sapiens (Human)
LDHA_HUMAN	8	RecName: Full=L-lactate dehydrogenase A chain; Short=LDH-A; EC=1.1.1.27; AltName: Full=Cell proliferation-inducing gene 19 protein; AltName: Full=LDH muscle subunit; Short=LDH-M; AltName: Full=Renal carcinoma antigen NY-REN-59 OS=Homo sapiens (Human
RL13_HUMAN	8	RecName: Full=60S ribosomal protein L13; AltName: Full=Breast basic conserved protein 1 OS=Homo sapiens (Human)
SRP14_HUMAN	8	RecName: Full=Signal recognition particle 14 kDa protein; Short=SRP14; AltName: Full=18 kDa Alu RNA-binding protein OS=Homo sapiens (Human)
PABP3_HUMAN	8	RecName: Full=Polyadenylate-binding protein 3; Short=PABP-3; Short=Poly(A)-binding protein 3; AltName: Full=Testis-specific poly(A)-binding protein OS=Homo sapiens (Human)
RL30_HUMAN	8	RecName: Full=60S ribosomal protein L30 OS=Homo sapiens (Human)
RT23_HUMAN	8	RecName: Full=28S ribosomal protein S23, mitochondrial; Short=MRP-S23; Short=S23mt OS=Homo sapiens (Human)
RL7A_HUMAN	8	RecName: Full=60S ribosomal protein L7a; AltName: Full=PLA-X polypeptide; AltName: Full=Surfeit locus protein 3 OS=Homo sapiens (Human)
RL23A_HUMAN	8	RecName: Full=60S ribosomal protein L23a OS=Homo sapiens (Human)
RUVB2_HUMAN	8	RecName: Full=RuvB-like 2; EC=3.6.4.12; AltName: Full=48 kDa TATA box-binding protein-interacting protein; Short=48 kDa TBP-interacting protein; AltName: Full=51 kDa erythrocyte cytosolic protein; Short=ECP-51; AltName: Full=INO80 complex subunit J;
POTEE_HUMAN	8	RecName: Full=POTE ankyrin domain family member E; AltName: Full=ANKRD26-like family C member 1A; AltName: Full=Prostate, ovary, testis-expressed protein on chromosome 2; Short=POTE-2 OS=Homo sapiens (Human)
CLH1_HUMAN	8	RecName: Full=Clathrin heavy chain 1; AltName: Full=Clathrin heavy chain on chromosome 17; Short=CLH-17 OS=Homo sapiens (Human)
FUS_HUMAN	8	RecName: Full=RNA-binding protein FUS; AltName: Full=75 kDa DNA-pairing protein; AltName: Full=Oncogene FUS; AltName: Full=Oncogene TLS; AltName: Full=POMp75; AltName: Full=Translocated in liposarcoma protein OS=Homo sapiens (Human)
RBMX_HUMAN	8	RecName: Full=RNA-binding motif protein, X chromosome; AltName: Full=Glycoprotein p43; AltName: Full=Heterogeneous nuclear ribonucleoprotein G; Short=hnRNP G; Contains: RecName: Full=RNA-binding motif protein, X chromosome, N-terminally processed OS
SERA_HUMAN	8	RecName: Full=D-3-phosphoglycerate dehydrogenase; Short=3-PGDH; EC=1.1.1.95 OS=Homo sapiens (Human)
G3BP2_HUMAN	8	RecName: Full=Ras GTPase-activating protein-binding protein 2; Short=G3BP-2; AltName: Full=GAP SH3 domain-binding protein 2 OS=Homo sapiens (Human)
RL23_HUMAN	8	RecName: Full=60S ribosomal protein L23; AltName: Full=60S ribosomal protein L17 OS=Homo sapiens (Human)
RL35_HUMAN	8	RecName: Full=60S ribosomal protein L35 OS=Homo sapiens (Human)
CYBP_HUMAN	8	RecName: Full=Calcyclin-binding protein; Short=CacyBP; Short=hCacyBP; AltName: Full=S100A6-binding protein; AltName: Full=Siah-interacting protein OS=Homo sapiens (Human)
K22E_HUMAN	8	RecName: Full=Keratin, type II cytoskeletal 2 epidermal; AltName: Full=Cytokeratin-2e; Short=CK-2e; AltName: Full=Epithelial keratin-2e; AltName: Full=Keratin-2 epidermis; AltName: Full=Keratin-2e; Short=K2e; AltName: Full=Type-II keratin Kb2 OS=Hom
H4_HUMAN	8	RecName: Full=Histone H4 OS=Homo sapiens (Human)
COF2_HUMAN	7	RecName: Full=Cofilin-2; AltName: Full=Cofilin, muscle isoform OS=Homo sapiens (Human)
RL13A_HUMAN	7	RecName: Full=60S ribosomal protein L13a; AltName: Full=23 kDa highly basic protein OS=Homo sapiens (Human)
IF2B1_HUMAN	7	RecName: Full=Insulin-like growth factor 2 mRNA-binding protein 1; Short=IGF2 mRNA-binding protein 1; Short=IMP-1; Short=IMP1; AltName: Full=Coding region determinant-binding protein; Short=CRD-BP; AltName: Full=IGF-II mRNA-binding protein 1; AltNam
MYH9_HUMAN	7	RecName: Full=Myosin-9; AltName: Full=Cellular myosin heavy chain, type A; AltName: Full=Myosin heavy chain 9; AltName: Full=Myosin heavy chain, non-muscle IIa; AltName: Full=Non-muscle myosin heavy chain A; Short=NMMHC-A; AltName: Full=Non-muscle m
RL12_HUMAN	7	RecName: Full=60S ribosomal protein L12 OS=Homo sapiens (Human)
RANG_HUMAN	7	RecName: Full=Ran-specific GTPase-activating protein; AltName: Full=Ran-binding protein 1; Short=RanBP1 OS=Homo sapiens (Human)
NDK8_HUMAN	7	RecName: Full=Putative nucleoside diphosphate kinase; Short=NDK; Short=NDP kinase; EC=2.7.4.6 OS=Homo sapiens (Human)
RAN_HUMAN	7	RecName: Full=GTP-binding nuclear protein Ran; AltName: Full=Androgen receptor-associated protein 24; AltName: Full=GTPase Ran; AltName: Full=Ras-like protein TC4; AltName: Full=Ras-related nuclear protein OS=Homo sapiens (Human)
RS15A_HUMAN	7	RecName: Full=40S ribosomal protein S15a OS=Homo sapiens (Human)
RS7_HUMAN	7	RecName: Full=40S ribosomal protein S7 OS=Homo sapiens (Human)
POTEI_HUMAN	7	RecName: Full=POTE ankyrin domain family member I OS=Homo sapiens (Human)
PUR6_HUMAN	7	RecName: Full=Multifunctional protein ADE2; Includes: RecName: Full=Phosphoribosylaminoimidazole-succinocarboxamide synthase; EC=6.3.2.6; AltName: Full=SAICAR synthetase; Includes: RecName: Full=Phosphoribosylaminoimidazole carboxylase; EC=4.1.1.21;
1433G_HUMAN	7	RecName: Full=14-3-3 protein gamma; AltName: Full=Protein kinase C inhibitor protein 1; Short=KCIP-1; Contains: RecName: Full=14-3-3 protein gamma, N-terminally processed OS=Homo sapiens (Human)
CAH2_HUMAN	7	RecName: Full=Carbonic anhydrase 2; EC=4.2.1.1; AltName: Full=Carbonate dehydratase II; AltName: Full=Carbonic anhydrase C; Short=CAC; AltName: Full=Carbonic anhydrase II; Short=CA-II OS=Homo sapiens (Human)
ACTBL_HUMAN	7	RecName: Full=Beta-actin-like protein 2; AltName: Full=Kappa-actin OS=Homo sapiens (Human)
RL35A_HUMAN	7	RecName: Full=60S ribosomal protein L35a; AltName: Full=Cell growth-inhibiting gene 33 protein OS=Homo sapiens (Human)
RL26_HUMAN	6	RecName: Full=60S ribosomal protein L26 OS=Homo sapiens (Human)
RS29_HUMAN	6	RecName: Full=40S ribosomal protein S29 OS=Homo sapiens (Human)
RL5_HUMAN	6	RecName: Full=60S ribosomal protein L5 OS=Homo sapiens (Human)
RL10A_HUMAN	6	RecName: Full=60S ribosomal protein L10a; AltName: Full=CSA-19; AltName: Full=Neural precursor cell expressed developmentally down-regulated protein 6; Short=NEDD-6 OS=Homo sapiens (Human)
TCP4_HUMAN	6	RecName: Full=Activated RNA polymerase II transcriptional coactivator p15; AltName: Full=Positive cofactor 4; Short=PC4; AltName: Full=SUB1 homolog; AltName: Full=p14 OS=Homo sapiens (Human)
RT28_HUMAN	6	RecName: Full=28S ribosomal protein S28, mitochondrial; Short=MRP-S28; Short=S28mt; AltName: Full=28S ribosomal protein S35, mitochondrial; Short=MRP-S35; Short=S35mt; Flags: Precursor OS=Homo sapiens (Human)
TPM3_HUMAN	6	RecName: Full=Tropomyosin alpha-3 chain; AltName: Full=Gamma-tropomyosin; AltName: Full=Tropomyosin-3; AltName: Full=Tropomyosin-5; Short=hTM5 OS=Homo sapiens (Human)
TBA8_HUMAN	6	RecName: Full=Tubulin alpha-8 chain; AltName: Full=Alpha-tubulin 8; AltName: Full=Tubulin alpha chain-like 2 OS=Homo sapiens (Human)
ATX2L_HUMAN	6	RecName: Full=Ataxin-2-like protein; AltName: Full=Ataxin-2 domain protein; AltName: Full=Ataxin-2-related protein OS=Homo sapiens (Human)
H1T_HUMAN	6	RecName: Full=Histone H1t; AltName: Full=Testicular H1 histone OS=Homo sapiens (Human)
COX41_HUMAN	6	RecName: Full=Cytochrome c oxidase subunit 4 isoform 1, mitochondrial; AltName: Full=Cytochrome c oxidase polypeptide IV; AltName: Full=Cytochrome c oxidase subunit IV isoform 1; Short=COX IV-1; Flags: Precursor OS=Homo sapiens (Human)
CALR_HUMAN	6	RecName: Full=Calreticulin; AltName: Full=CRP55; AltName: Full=Calregulin; AltName: Full=Endoplasmic reticulum resident protein 60; Short=ERp60; AltName: Full=HACBP; AltName: Full=grp60; Flags: Precursor OS=Homo sapiens (Human)
RS30_HUMAN	6	RecName: Full=40S ribosomal protein S30 OS=Homo sapiens (Human)
IF4A1_HUMAN	6	RecName: Full=Eukaryotic initiation factor 4A-I; Short=eIF-4A-I; Short=eIF4A-I; EC=3.6.4.13; AltName: Full=ATP-dependent RNA helicase eIF4A-1 OS=Homo sapiens (Human)
IF4A2_HUMAN	6	RecName: Full=Eukaryotic initiation factor 4A-II; Short=eIF-4A-II; Short=eIF4A-II; EC=3.6.4.13; AltName: Full=ATP-dependent RNA helicase eIF4A-2; Contains: RecName: Full=Eukaryotic initiation factor 4A-II, N-terminally processed OS=Homo sapiens (Hum
RM11_HUMAN	6	RecName: Full=39S ribosomal protein L11, mitochondrial; Short=L11mt; Short=MRP-L11; Flags: Precursor OS=Homo sapiens (Human)
K2C5_HUMAN	6	RecName: Full=Keratin, type II cytoskeletal 5; AltName: Full=58 kDa cytokeratin; AltName: Full=Cytokeratin-5; Short=CK-5; AltName: Full=Keratin-5; Short=K5; AltName: Full=Type-II keratin Kb5 OS=Homo sapiens (Human)
H2B1B_HUMAN	6	RecName: Full=Histone H2B type 1-B; AltName: Full=Histone H2B.1; AltName: Full=Histone H2B.f; Short=H2B/f OS=Homo sapiens (Human)
PDIA4_HUMAN	6	RecName: Full=Protein disulfide-isomerase A4; EC=5.3.4.1; AltName: Full=Endoplasmic reticulum resident protein 70; Short=ER protein 70; Short=ERp70; AltName: Full=Endoplasmic reticulum resident protein 72; Short=ER protein 72; Short=ERp-72; Short=ER
H2B1D_HUMAN	6	RecName: Full=Histone H2B type 1-D; AltName: Full=HIRA-interacting protein 2; AltName: Full=Histone H2B.1 B; AltName: Full=Histone H2B.b; Short=H2B/b OS=Homo sapiens (Human)
CYC_HUMAN	6	RecName: Full=Cytochrome c OS=Homo sapiens (Human)
SRSF1_HUMAN	6	RecName: Full=Serine/arginine-rich splicing factor 1; AltName: Full=Alternative-splicing factor 1; Short=ASF-1; AltName: Full=Splicing factor, arginine/serine-rich 1; AltName: Full=pre-mRNA-splicing factor SF2, P33 subunit OS=Homo sapiens (Human)
NASP_HUMAN	6	RecName: Full=Nuclear autoantigenic sperm protein; Short=NASP OS=Homo sapiens (Human)
QCR1_HUMAN	6	RecName: Full=Cytochrome b-c1 complex subunit 1, mitochondrial; AltName: Full=Complex III subunit 1; AltName: Full=Core protein I; AltName: Full=Ubiquinol-cytochrome-c reductase complex core protein 1; Flags: Precursor OS=Homo sapiens (Human)
PCBP2_HUMAN	6	RecName: Full=Poly(rC)-binding protein 2; AltName: Full=Alpha-CP2; AltName: Full=Heterogeneous nuclear ribonucleoprotein E2; Short=hnRNP E2 OS=Homo sapiens (Human)
HNRPQ_HUMAN	6	RecName: Full=Heterogeneous nuclear ribonucleoprotein Q; Short=hnRNP Q; AltName: Full=Glycine- and tyrosine-rich RNA-binding protein; Short=GRY-RBP; AltName: Full=NS1-associated protein 1; AltName: Full=Synaptotagmin-binding, cytoplasmic RNA-interac
RL22_HUMAN	6	RecName: Full=60S ribosomal protein L22; AltName: Full=EBER-associated protein; Short=EAP; AltName: Full=Epstein-Barr virus small RNA-associated protein; AltName: Full=Heparin-binding protein HBp15 OS=Homo sapiens (Human)
TBB8_HUMAN	6	RecName: Full=Tubulin beta-8 chain OS=Homo sapiens (Human)
TBCA_HUMAN	6	RecName: Full=Tubulin-specific chaperone A; AltName: Full=TCP1-chaperonin cofactor A; AltName: Full=Tubulin-folding cofactor A; Short=CFA OS=Homo sapiens (Human)
RL15_HUMAN	6	RecName: Full=60S ribosomal protein L15 OS=Homo sapiens (Human)
GANAB_HUMAN	6	RecName: Full=Neutral alpha-glucosidase AB; EC=3.2.1.84; AltName: Full=Alpha-glucosidase 2; AltName: Full=Glucosidase II subunit alpha; Flags: Precursor OS=Homo sapiens (Human)
CBS_HUMAN	6	RecName: Full=Cystathionine beta-synthase; EC=4.2.1.22; AltName: Full=Beta-thionase; AltName: Full=Serine sulfhydrase OS=Homo sapiens (Human)
PDIP3_HUMAN	5	RecName: Full=Polymerase delta-interacting protein 3; AltName: Full=46 kDa DNA polymerase delta interaction protein; Short=p46; AltName: Full=S6K1 Aly/REF-like target; Short=SKAR OS=Homo sapiens (Human)
PDIA1_HUMAN	5	RecName: Full=Protein disulfide-isomerase; Short=PDI; EC=5.3.4.1; AltName: Full=Cellular thyroid hormone-binding protein; AltName: Full=Prolyl 4-hydroxylase subunit beta; AltName: Full=p55; Flags: Precursor OS=Homo sapiens (Human)
MDHC_HUMAN	5	RecName: Full=Malate dehydrogenase, cytoplasmic; EC=1.1.1.37; AltName: Full=Cytosolic malate dehydrogenase; AltName: Full=Diiodophenylpyruvate reductase; EC=1.1.1.96 OS=Homo sapiens (Human)
RL10_HUMAN	5	RecName: Full=60S ribosomal protein L10; AltName: Full=Laminin receptor homolog; AltName: Full=Protein QM; AltName: Full=Tumor suppressor QM OS=Homo sapiens (Human)
K1C16_HUMAN	5	RecName: Full=Keratin, type I cytoskeletal 16; AltName: Full=Cytokeratin-16; Short=CK-16; AltName: Full=Keratin-16; Short=K16 OS=Homo sapiens (Human)
IF4H_HUMAN	5	RecName: Full=Eukaryotic translation initiation factor 4H; Short=eIF-4H; AltName: Full=Williams-Beuren syndrome chromosomal region 1 protein OS=Homo sapiens (Human)
SRPRB_HUMAN	5	RecName: Full=Signal recognition particle receptor subunit beta; Short=SR-beta; AltName: Full=Protein APMCF1 OS=Homo sapiens (Human)
RUVB1_HUMAN	5	RecName: Full=RuvB-like 1; EC=3.6.4.12; AltName: Full=49 kDa TATA box-binding protein-interacting protein; Short=49 kDa TBP-interacting protein; AltName: Full=54 kDa erythrocyte cytosolic protein; Short=ECP-54; AltName: Full=INO80 complex subunit H;
POTEJ_HUMAN	5	RecName: Full=POTE ankyrin domain family member J OS=Homo sapiens (Human)
RM12_HUMAN	5	RecName: Full=39S ribosomal protein L12, mitochondrial; Short=L12mt; Short=MRP-L12; AltName: Full=5c5-2; Flags: Precursor OS=Homo sapiens (Human)
PDIA6_HUMAN	5	RecName: Full=Protein disulfide-isomerase A6; EC=5.3.4.1; AltName: Full=Endoplasmic reticulum protein 5; Short=ER protein 5; Short=ERp5; AltName: Full=Protein disulfide isomerase P5; AltName: Full=Thioredoxin domain-containing protein 7; Flags: Prec
ALBU_HUMAN	5	RecName: Full=Serum albumin; Flags: Precursor OS=Homo sapiens (Human)
TCPZ_HUMAN	5	RecName: Full=T-complex protein 1 subunit zeta; Short=TCP-1-zeta; AltName: Full=Acute morphine dependence-related protein 2; AltName: Full=CCT-zeta-1; AltName: Full=HTR3; AltName: Full=Tcp20 OS=Homo sapiens (Human)
PTBP1_HUMAN	5	RecName: Full=Polypyrimidine tract-binding protein 1; Short=PTB; AltName: Full=57 kDa RNA-binding protein PPTB-1; AltName: Full=Heterogeneous nuclear ribonucleoprotein I; Short=hnRNP I OS=Homo sapiens (Human)
RSMB_HUMAN	5	RecName: Full=Small nuclear ribonucleoprotein-associated proteins B and B'; Short=snRNP-B; AltName: Full=Sm protein B/B'; Short=Sm-B/B'; Short=SmB/B' OS=Homo sapiens (Human)
HNRPR_HUMAN	5	RecName: Full=Heterogeneous nuclear ribonucleoprotein R; Short=hnRNP R OS=Homo sapiens (Human)
K1C14_HUMAN	5	RecName: Full=Keratin, type I cytoskeletal 14; AltName: Full=Cytokeratin-14; Short=CK-14; AltName: Full=Keratin-14; Short=K14 OS=Homo sapiens (Human)
TCPD_HUMAN	5	RecName: Full=T-complex protein 1 subunit delta; Short=TCP-1-delta; AltName: Full=CCT-delta; AltName: Full=Stimulator of TAR RNA-binding OS=Homo sapiens (Human)
TAGL2_HUMAN	5	RecName: Full=Transgelin-2; AltName: Full=Epididymis tissue protein Li 7e; AltName: Full=SM22-alpha homolog OS=Homo sapiens (Human)
DCTP1_HUMAN	5	RecName: Full=dCTP pyrophosphatase 1; EC=3.6.1.12; AltName: Full=Deoxycytidine-triphosphatase 1; Short=dCTPase 1; AltName: Full=RS21C6; AltName: Full=XTP3-transactivated gene A protein OS=Homo sapiens (Human)
HNRH1_HUMAN	5	RecName: Full=Heterogeneous nuclear ribonucleoprotein H; Short=hnRNP H; Contains: RecName: Full=Heterogeneous nuclear ribonucleoprotein H, N-terminally processed OS=Homo sapiens (Human)
DESM_HUMAN	5	RecName: Full=Desmin OS=Homo sapiens (Human)
FLNA_HUMAN	5	RecName: Full=Filamin-A; Short=FLN-A; AltName: Full=Actin-binding protein 280; Short=ABP-280; AltName: Full=Alpha-filamin; AltName: Full=Endothelial actin-binding protein; AltName: Full=Filamin-1; AltName: Full=Non-muscle filamin OS=Homo sapiens (Hu
MIC60_HUMAN	5	RecName: Full=MICOS complex subunit MIC60; AltName: Full=Cell proliferation-inducing gene 4/52 protein; AltName: Full=Mitochondrial inner membrane protein; AltName: Full=Mitofilin; AltName: Full=p87/89; Flags: Precursor OS=Homo sapiens (Human)
RS23_HUMAN	5	RecName: Full=40S ribosomal protein S23 OS=Homo sapiens (Human)
RL11_HUMAN	5	RecName: Full=60S ribosomal protein L11; AltName: Full=CLL-associated antigen KW-12 OS=Homo sapiens (Human)
QCR2_HUMAN	5	RecName: Full=Cytochrome b-c1 complex subunit 2, mitochondrial; AltName: Full=Complex III subunit 2; AltName: Full=Core protein II; AltName: Full=Ubiquinol-cytochrome-c reductase complex core protein 2; Flags: Precursor OS=Homo sapiens (Human)
PFD6_HUMAN	5	RecName: Full=Prefoldin subunit 6; AltName: Full=Protein Ke2 OS=Homo sapiens (Human)
TCPA_HUMAN	5	RecName: Full=T-complex protein 1 subunit alpha; Short=TCP-1-alpha; AltName: Full=CCT-alpha OS=Homo sapiens (Human)
RS27_HUMAN	5	RecName: Full=40S ribosomal protein S27; AltName: Full=Metallopan-stimulin 1; Short=MPS-1 OS=Homo sapiens (Human)
RTCB_HUMAN	5	RecName: Full=tRNA-splicing ligase RtcB homolog {ECO:0000255|HAMAP-Rule:MF_03144}; EC=6.5.1.3 {ECO:0000255|HAMAP-Rule:MF_03144} OS=Homo sapiens (Human)
CISY_HUMAN	5	RecName: Full=Citrate synthase, mitochondrial; EC=2.3.3.1; AltName: Full=Citrate (Si)-synthase; Flags: Precursor OS=Homo sapiens (Human)
SRRM2_HUMAN	5	RecName: Full=Serine/arginine repetitive matrix protein 2; AltName: Full=300 kDa nuclear matrix antigen; AltName: Full=Serine/arginine-rich splicing factor-related nuclear matrix protein of 300 kDa; Short=SR-related nuclear matrix protein of 300 kDa
1433E_HUMAN	5	RecName: Full=14-3-3 protein epsilon; Short=14-3-3E OS=Homo sapiens (Human)
EZRI_HUMAN	5	RecName: Full=Ezrin; AltName: Full=Cytovillin; AltName: Full=Villin-2; AltName: Full=p81 OS=Homo sapiens (Human)
TPM4_HUMAN	5	RecName: Full=Tropomyosin alpha-4 chain; AltName: Full=TM30p1; AltName: Full=Tropomyosin-4 OS=Homo sapiens (Human)
RL18A_HUMAN	5	RecName: Full=60S ribosomal protein L18a OS=Homo sapiens (Human)
TMA7_HUMAN	5	RecName: Full=Translation machinery-associated protein 7; AltName: Full=Coiled-coil domain-containing protein 72 OS=Homo sapiens (Human)
HSP74_HUMAN	5	RecName: Full=Heat shock 70 kDa protein 4; AltName: Full=HSP70RY; AltName: Full=Heat shock 70-related protein APG-2 OS=Homo sapiens (Human)
RADI_HUMAN	5	RecName: Full=Radixin OS=Homo sapiens (Human)
K1C10_HUMAN	5	RecName: Full=Keratin, type I cytoskeletal 10; AltName: Full=Cytokeratin-10; Short=CK-10; AltName: Full=Keratin-10; Short=K10 OS=Homo sapiens (Human)
K2C8_HUMAN	5	RecName: Full=Keratin, type II cytoskeletal 8; AltName: Full=Cytokeratin-8; Short=CK-8; AltName: Full=Keratin-8; Short=K8; AltName: Full=Type-II keratin Kb8 OS=Homo sapiens (Human)
K2C7_HUMAN	5	RecName: Full=Keratin, type II cytoskeletal 7; AltName: Full=Cytokeratin-7; Short=CK-7; AltName: Full=Keratin-7; Short=K7; AltName: Full=Sarcolectin; AltName: Full=Type-II keratin Kb7 OS=Homo sapiens (Human)
SND1_HUMAN	5	RecName: Full=Staphylococcal nuclease domain-containing protein 1; AltName: Full=100 kDa coactivator; AltName: Full=EBNA2 coactivator p100; AltName: Full=Tudor domain-containing protein 11; AltName: Full=p100 co-activator OS=Homo sapiens (Human)
RS9_HUMAN	5	RecName: Full=40S ribosomal protein S9 OS=Homo sapiens (Human)
RLA1_HUMAN	5	RecName: Full=60S acidic ribosomal protein P1 OS=Homo sapiens (Human)
PARK7_HUMAN	5	RecName: Full=Protein deglycase DJ-1 {ECO:0000303|PubMed:25416785}; Short=DJ-1; EC=3.1.2.- {ECO:0000269|PubMed:25416785}; EC=3.5.1.- {ECO:0000269|PubMed:25416785}; AltName: Full=Oncogene DJ1; AltName: Full=Parkinson disease protein 7; Flags: Precurs
PEBP1_HUMAN	5	RecName: Full=Phosphatidylethanolamine-binding protein 1; Short=PEBP-1; AltName: Full=HCNPpp; AltName: Full=Neuropolypeptide h3; AltName: Full=Prostatic-binding protein; AltName: Full=Raf kinase inhibitor protein; Short=RKIP; Contains: RecName: Full
HN1_HUMAN	5	RecName: Full=Hematological and neurological expressed 1 protein; AltName: Full=Androgen-regulated protein 2; Contains: RecName: Full=Hematological and neurological expressed 1 protein, N-terminally processed OS=Homo sapiens (Human)
TCPB_HUMAN	5	RecName: Full=T-complex protein 1 subunit beta; Short=TCP-1-beta; AltName: Full=CCT-beta OS=Homo sapiens (Human)
IF4B_HUMAN	5	RecName: Full=Eukaryotic translation initiation factor 4B; Short=eIF-4B OS=Homo sapiens (Human)
KAD2_HUMAN	5	RecName: Full=Adenylate kinase 2, mitochondrial {ECO:0000255|HAMAP-Rule:MF_03168}; Short=AK 2 {ECO:0000255|HAMAP-Rule:MF_03168}; EC=2.7.4.3 {ECO:0000255|HAMAP-Rule:MF_03168}; AltName: Full=ATP-AMP transphosphorylase 2 {ECO:0000255|HAMAP-Rule:MF_0316
ENOB_HUMAN	5	RecName: Full=Beta-enolase; EC=4.2.1.11; AltName: Full=2-phospho-D-glycerate hydro-lyase; AltName: Full=Enolase 3; AltName: Full=Muscle-specific enolase; Short=MSE; AltName: Full=Skeletal muscle enolase OS=Homo sapiens (Human)
THIL_HUMAN	5	RecName: Full=Acetyl-CoA acetyltransferase, mitochondrial; EC=2.3.1.9; AltName: Full=Acetoacetyl-CoA thiolase; AltName: Full=T2; Flags: Precursor OS=Homo sapiens (Human)
TCPE_HUMAN	5	RecName: Full=T-complex protein 1 subunit epsilon; Short=TCP-1-epsilon; AltName: Full=CCT-epsilon OS=Homo sapiens (Human)
TBB6_HUMAN	5	RecName: Full=Tubulin beta-6 chain; AltName: Full=Tubulin beta class V OS=Homo sapiens (Human)
RL18_HUMAN	5	RecName: Full=60S ribosomal protein L18 OS=Homo sapiens (Human)
RL21_HUMAN	5	RecName: Full=60S ribosomal protein L21 OS=Homo sapiens (Human)
PAP1L_HUMAN	5	RecName: Full=Polyadenylate-binding protein 1-like OS=Homo sapiens (Human)
MAP4_HUMAN	5	RecName: Full=Microtubule-associated protein 4; Short=MAP-4 OS=Homo sapiens (Human)
DYL1_HUMAN	4	RecName: Full=Dynein light chain 1, cytoplasmic; AltName: Full=8 kDa dynein light chain; Short=DLC8; AltName: Full=Dynein light chain LC8-type 1; AltName: Full=Protein inhibitor of neuronal nitric oxide synthase; Short=PIN OS=Homo sapiens (Human)
PGK2_HUMAN	4	RecName: Full=Phosphoglycerate kinase 2; EC=2.7.2.3; AltName: Full=Phosphoglycerate kinase, testis specific OS=Homo sapiens (Human)
AT1A1_HUMAN	4	RecName: Full=Sodium/potassium-transporting ATPase subunit alpha-1; Short=Na(+)/K(+) ATPase alpha-1 subunit; EC=3.6.3.9; AltName: Full=Sodium pump subunit alpha-1; Flags: Precursor OS=Homo sapiens (Human)
GLU2B_HUMAN	4	RecName: Full=Glucosidase 2 subunit beta; AltName: Full=80K-H protein; AltName: Full=Glucosidase II subunit beta; AltName: Full=Protein kinase C substrate 60.1 kDa protein heavy chain; Short=PKCSH; Flags: Precursor OS=Homo sapiens (Human)
MYL6_HUMAN	4	RecName: Full=Myosin light polypeptide 6; AltName: Full=17 kDa myosin light chain; Short=LC17; AltName: Full=Myosin light chain 3; Short=MLC-3; AltName: Full=Myosin light chain alkali 3; Short=Myosin light chain A3; AltName: Full=Smooth muscle and n
RPAB1_HUMAN	4	RecName: Full=DNA-directed RNA polymerases I, II, and III subunit RPABC1; Short=RNA polymerases I, II, and III subunit ABC1; AltName: Full=DNA-directed RNA polymerase II 23 kDa polypeptide; AltName: Full=DNA-directed RNA polymerase II subunit E; Alt
C1TC_HUMAN	4	RecName: Full=C-1-tetrahydrofolate synthase, cytoplasmic; Short=C1-THF synthase; Includes: RecName: Full=Methylenetetrahydrofolate dehydrogenase; EC=1.5.1.5; Includes: RecName: Full=Methenyltetrahydrofolate cyclohydrolase; EC=3.5.4.9; Includes: RecN
PSA7_HUMAN	4	RecName: Full=Proteasome subunit alpha type-7; EC=3.4.25.1; AltName: Full=Proteasome subunit RC6-1; AltName: Full=Proteasome subunit XAPC7 OS=Homo sapiens (Human)
G6PI_HUMAN	4	RecName: Full=Glucose-6-phosphate isomerase; Short=GPI; EC=5.3.1.9; AltName: Full=Autocrine motility factor; Short=AMF; AltName: Full=Neuroleukin; Short=NLK; AltName: Full=Phosphoglucose isomerase; Short=PGI; AltName: Full=Phosphohexose isomerase; S
K2C79_HUMAN	4	RecName: Full=Keratin, type II cytoskeletal 79; AltName: Full=Cytokeratin-79; Short=CK-79; AltName: Full=Keratin-6-like; Short=Keratin-6L; AltName: Full=Keratin-79; Short=K79; AltName: Full=Type-II keratin Kb38 OS=Homo sapiens (Human)
CALX_HUMAN	4	RecName: Full=Calnexin; AltName: Full=IP90; AltName: Full=Major histocompatibility complex class I antigen-binding protein p88; AltName: Full=p90; Flags: Precursor OS=Homo sapiens (Human)
PROF1_HUMAN	4	RecName: Full=Profilin-1; AltName: Full=Epididymis tissue protein Li 184a; AltName: Full=Profilin I OS=Homo sapiens (Human)
PPIB_HUMAN	4	RecName: Full=Peptidyl-prolyl cis-trans isomerase B; Short=PPIase B; EC=5.2.1.8; AltName: Full=CYP-S1; AltName: Full=Cyclophilin B; AltName: Full=Rotamase B; AltName: Full=S-cyclophilin; Short=SCYLP; Flags: Precursor OS=Homo sapiens (Human)
GSTP1_HUMAN	4	RecName: Full=Glutathione S-transferase P; EC=2.5.1.18; AltName: Full=GST class-pi; AltName: Full=GSTP1-1 OS=Homo sapiens (Human)
RT06_HUMAN	4	RecName: Full=28S ribosomal protein S6, mitochondrial; Short=MRP-S6; Short=S6mt OS=Homo sapiens (Human)
PERI_HUMAN	4	RecName: Full=Peripherin; AltName: Full=Neurofilament 4 OS=Homo sapiens (Human)
VAPA_HUMAN	4	RecName: Full=Vesicle-associated membrane protein-associated protein A; Short=VAMP-A; Short=VAMP-associated protein A; Short=VAP-A; AltName: Full=33 kDa VAMP-associated protein; Short=VAP-33 OS=Homo sapiens (Human)
COX6C_HUMAN	4	RecName: Full=Cytochrome c oxidase subunit 6C; AltName: Full=Cytochrome c oxidase polypeptide VIc OS=Homo sapiens (Human)
RS6_HUMAN	4	RecName: Full=40S ribosomal protein S6; AltName: Full=Phosphoprotein NP33 OS=Homo sapiens (Human)
PRDX4_HUMAN	4	RecName: Full=Peroxiredoxin-4; EC=1.11.1.15; AltName: Full=Antioxidant enzyme AOE372; Short=AOE37-2; AltName: Full=Peroxiredoxin IV; Short=Prx-IV; AltName: Full=Thioredoxin peroxidase AO372; AltName: Full=Thioredoxin-dependent peroxide reductase A03
RMXL1_HUMAN	4	RecName: Full=RNA binding motif protein, X-linked-like-1; AltName: Full=Heterogeneous nuclear ribonucleoprotein G-like 1 OS=Homo sapiens (Human)
AGAL_HUMAN	4	RecName: Full=Alpha-galactosidase A; EC=3.2.1.22; AltName: Full=Alpha-D-galactosidase A; AltName: Full=Alpha-D-galactoside galactohydrolase; AltName: Full=Melibiase; AltName: INN=Agalsidase; Flags: Precursor OS=Homo sapiens (Human)
PRDX2_HUMAN	4	RecName: Full=Peroxiredoxin-2; EC=1.11.1.15; AltName: Full=Natural killer cell-enhancing factor B; Short=NKEF-B; AltName: Full=PRP; AltName: Full=Thiol-specific antioxidant protein; Short=TSA; AltName: Full=Thioredoxin peroxidase 1; AltName: Full=Th
PPM1G_HUMAN	4	RecName: Full=Protein phosphatase 1G; EC=3.1.3.16; AltName: Full=Protein phosphatase 1C; AltName: Full=Protein phosphatase 2C isoform gamma; Short=PP2C-gamma; AltName: Full=Protein phosphatase magnesium-dependent 1 gamma OS=Homo sapiens (Human)
RL17_HUMAN	4	RecName: Full=60S ribosomal protein L17; AltName: Full=60S ribosomal protein L23; AltName: Full=PD-1 OS=Homo sapiens (Human)
EIF3A_HUMAN	4	RecName: Full=Eukaryotic translation initiation factor 3 subunit A {ECO:0000255|HAMAP-Rule:MF_03000}; Short=eIF3a {ECO:0000255|HAMAP-Rule:MF_03000}; AltName: Full=Eukaryotic translation initiation factor 3 subunit 10 {ECO:0000255|HAMAP-Rule:MF_03000
1433F_HUMAN	4	RecName: Full=14-3-3 protein eta; AltName: Full=Protein AS1 OS=Homo sapiens (Human)
ETFB_HUMAN	4	RecName: Full=Electron transfer flavoprotein subunit beta; Short=Beta-ETF OS=Homo sapiens (Human)
KHDR1_HUMAN	4	RecName: Full=KH domain-containing, RNA-binding, signal transduction-associated protein 1; AltName: Full=GAP-associated tyrosine phosphoprotein p62; AltName: Full=Src-associated in mitosis 68 kDa protein; Short=Sam68; AltName: Full=p21 Ras GTPase-ac
STMN1_HUMAN	4	RecName: Full=Stathmin; AltName: Full=Leukemia-associated phosphoprotein p18; AltName: Full=Metablastin; AltName: Full=Oncoprotein 18; Short=Op18; AltName: Full=Phosphoprotein p19; Short=pp19; AltName: Full=Prosolin; AltName: Full=Protein Pr22; AltN
CIRBP_HUMAN	4	RecName: Full=Cold-inducible RNA-binding protein; AltName: Full=A18 hnRNP; AltName: Full=Glycine-rich RNA-binding protein CIRP OS=Homo sapiens (Human)
STAU1_HUMAN	4	RecName: Full=Double-stranded RNA-binding protein Staufen homolog 1 OS=Homo sapiens (Human)
IPYR_HUMAN	4	RecName: Full=Inorganic pyrophosphatase; EC=3.6.1.1; AltName: Full=Pyrophosphate phospho-hydrolase; Short=PPase OS=Homo sapiens (Human)
DDX17_HUMAN	4	RecName: Full=Probable ATP-dependent RNA helicase DDX17; EC=3.6.4.13; AltName: Full=DEAD box protein 17; AltName: Full=DEAD box protein p72; AltName: Full=RNA-dependent helicase p72 OS=Homo sapiens (Human)
K1C9_HUMAN	4	RecName: Full=Keratin, type I cytoskeletal 9; AltName: Full=Cytokeratin-9; Short=CK-9; AltName: Full=Keratin-9; Short=K9 OS=Homo sapiens (Human)
MARE1_HUMAN	4	RecName: Full=Microtubule-associated protein RP/EB family member 1; AltName: Full=APC-binding protein EB1; AltName: Full=End-binding protein 1; Short=EB1 OS=Homo sapiens (Human)
TCPH_HUMAN	4	RecName: Full=T-complex protein 1 subunit eta; Short=TCP-1-eta; AltName: Full=CCT-eta; AltName: Full=HIV-1 Nef-interacting protein OS=Homo sapiens (Human)
ELAV1_HUMAN	4	RecName: Full=ELAV-like protein 1; AltName: Full=Hu-antigen R; Short=HuR OS=Homo sapiens (Human)
PCNP_HUMAN	4	RecName: Full=PEST proteolytic signal-containing nuclear protein; Short=PCNP; Short=PEST-containing nuclear protein OS=Homo sapiens (Human)
RT26_HUMAN	4	RecName: Full=28S ribosomal protein S26, mitochondrial; Short=MRP-S26; Short=S26mt; AltName: Full=28S ribosomal protein S13, mitochondrial; Short=MRP-S13; Short=S13mt; Flags: Precursor OS=Homo sapiens (Human)
CHRD1_HUMAN	4	RecName: Full=Cysteine and histidine-rich domain-containing protein 1; AltName: Full=CHORD domain-containing protein 1; Short=CHORD-containing protein 1; Short=CHP-1; AltName: Full=Protein morgana OS=Homo sapiens (Human)
H90B4_HUMAN	4	RecName: Full=Putative heat shock protein HSP 90-beta 4 OS=Homo sapiens (Human)
UB2V2_HUMAN	4	RecName: Full=Ubiquitin-conjugating enzyme E2 variant 2; AltName: Full=DDVit 1; AltName: Full=Enterocyte differentiation-associated factor 1; Short=EDAF-1; AltName: Full=Enterocyte differentiation-promoting factor 1; Short=EDPF-1; AltName: Full=MMS2
ATPO_HUMAN	4	RecName: Full=ATP synthase subunit O, mitochondrial; AltName: Full=Oligomycin sensitivity conferral protein; Short=OSCP; Flags: Precursor OS=Homo sapiens (Human)
K22O_HUMAN	4	RecName: Full=Keratin, type II cytoskeletal 2 oral; AltName: Full=Cytokeratin-2P; Short=CK-2P; Short=K2P; AltName: Full=Keratin-76; Short=K76; AltName: Full=Type-II keratin Kb9 OS=Homo sapiens (Human)
XRCC6_HUMAN	4	RecName: Full=X-ray repair cross-complementing protein 6; EC=3.6.4.-; EC=4.2.99.-; AltName: Full=5'-deoxyribose-5-phosphate lyase Ku70; Short=5'-dRP lyase Ku70; AltName: Full=70 kDa subunit of Ku antigen; AltName: Full=ATP-dependent DNA helicase 2 s
SRSF6_HUMAN	4	RecName: Full=Serine/arginine-rich splicing factor 6; AltName: Full=Pre-mRNA-splicing factor SRP55; AltName: Full=Splicing factor, arginine/serine-rich 6 OS=Homo sapiens (Human)
KRT84_HUMAN	4	RecName: Full=Keratin, type II cuticular Hb4; AltName: Full=Keratin-84; Short=K84; AltName: Full=Type II hair keratin Hb4; AltName: Full=Type-II keratin Kb24 OS=Homo sapiens (Human)
PCBP3_HUMAN	4	RecName: Full=Poly(rC)-binding protein 3; AltName: Full=Alpha-CP3 OS=Homo sapiens (Human)
PGAM5_HUMAN	4	RecName: Full=Serine/threonine-protein phosphatase PGAM5, mitochondrial; EC=3.1.3.16; AltName: Full=Bcl-XL-binding protein v68; AltName: Full=Phosphoglycerate mutase family member 5 OS=Homo sapiens (Human)
NONO_HUMAN	4	RecName: Full=Non-POU domain-containing octamer-binding protein; Short=NonO protein; AltName: Full=54 kDa nuclear RNA- and DNA-binding protein; AltName: Full=55 kDa nuclear protein; AltName: Full=DNA-binding p52/p100 complex, 52 kDa subunit; AltName
MRP_HUMAN	4	RecName: Full=MARCKS-related protein; AltName: Full=MARCKS-like protein 1; AltName: Full=Macrophage myristoylated alanine-rich C kinase substrate; Short=Mac-MARCKS; Short=MacMARCKS OS=Homo sapiens (Human)
RS24_HUMAN	4	RecName: Full=40S ribosomal protein S24 OS=Homo sapiens (Human)
PFD1_HUMAN	3	RecName: Full=Prefoldin subunit 1 OS=Homo sapiens (Human)
NUCKS_HUMAN	3	RecName: Full=Nuclear ubiquitous casein and cyclin-dependent kinase substrate 1; AltName: Full=P1 OS=Homo sapiens (Human)
IMA1_HUMAN	3	RecName: Full=Importin subunit alpha-1; AltName: Full=Karyopherin subunit alpha-2; AltName: Full=RAG cohort protein 1; AltName: Full=SRP1-alpha OS=Homo sapiens (Human)
FKBP3_HUMAN	3	RecName: Full=Peptidyl-prolyl cis-trans isomerase FKBP3; Short=PPIase FKBP3; EC=5.2.1.8; AltName: Full=25 kDa FK506-binding protein; Short=25 kDa FKBP; Short=FKBP-25; AltName: Full=FK506-binding protein 3; Short=FKBP-3; AltName: Full=Immunophilin FK
SP100_HUMAN	3	RecName: Full=Nuclear autoantigen Sp-100; AltName: Full=Nuclear dot-associated Sp100 protein; AltName: Full=Speckled 100 kDa OS=Homo sapiens (Human)
SARNP_HUMAN	3	RecName: Full=SAP domain-containing ribonucleoprotein; AltName: Full=Cytokine-induced protein of 29 kDa; AltName: Full=Nuclear protein Hcc-1; AltName: Full=Proliferation-associated cytokine-inducible protein CIP29 OS=Homo sapiens (Human)
KCRU_HUMAN	3	RecName: Full=Creatine kinase U-type, mitochondrial; EC=2.7.3.2; AltName: Full=Acidic-type mitochondrial creatine kinase; Short=Mia-CK; AltName: Full=Ubiquitous mitochondrial creatine kinase; Short=U-MtCK; Flags: Precursor OS=Homo sapiens (Human)
BASI_HUMAN	3	RecName: Full=Basigin; AltName: Full=5F7; AltName: Full=Collagenase stimulatory factor; AltName: Full=Extracellular matrix metalloproteinase inducer; Short=EMMPRIN; AltName: Full=Leukocyte activation antigen M6; AltName: Full=OK blood group antigen;
METK2_HUMAN	3	RecName: Full=S-adenosylmethionine synthase isoform type-2; Short=AdoMet synthase 2; EC=2.5.1.6; AltName: Full=Methionine adenosyltransferase 2; Short=MAT 2; AltName: Full=Methionine adenosyltransferase II; Short=MAT-II OS=Homo sapiens (Human)
SRSF5_HUMAN	3	RecName: Full=Serine/arginine-rich splicing factor 5; AltName: Full=Delayed-early protein HRS; AltName: Full=Pre-mRNA-splicing factor SRP40; AltName: Full=Splicing factor, arginine/serine-rich 5 OS=Homo sapiens (Human)
LSM7_HUMAN	3	RecName: Full=U6 snRNA-associated Sm-like protein LSm7 OS=Homo sapiens (Human)
PLST_HUMAN	3	RecName: Full=Plastin-3; AltName: Full=T-plastin OS=Homo sapiens (Human)
PIHD1_HUMAN	3	RecName: Full=PIH1 domain-containing protein 1; AltName: Full=Nucleolar protein 17 homolog OS=Homo sapiens (Human)
IF5A1_HUMAN	3	RecName: Full=Eukaryotic translation initiation factor 5A-1; Short=eIF-5A-1; Short=eIF-5A1; AltName: Full=Eukaryotic initiation factor 5A isoform 1; Short=eIF-5A; AltName: Full=Rev-binding factor; AltName: Full=eIF-4D OS=Homo sapiens (Human)
FKBP4_HUMAN	3	RecName: Full=Peptidyl-prolyl cis-trans isomerase FKBP4; Short=PPIase FKBP4; EC=5.2.1.8; AltName: Full=51 kDa FK506-binding protein; Short=FKBP51; AltName: Full=52 kDa FK506-binding protein; Short=52 kDa FKBP; Short=FKBP-52; AltName: Full=59 kDa imm
SMAP_HUMAN	3	RecName: Full=Small acidic protein OS=Homo sapiens (Human)
RL27A_HUMAN	3	RecName: Full=60S ribosomal protein L27a OS=Homo sapiens (Human)
CHIP_HUMAN	3	RecName: Full=E3 ubiquitin-protein ligase CHIP {ECO:0000305}; EC=6.3.2.- {ECO:0000269|PubMed:11557750, ECO:0000269|PubMed:15466472}; AltName: Full=Antigen NY-CO-7 {ECO:0000303|PubMed:9610721}; AltName: Full=CLL-associated antigen KW-8 {ECO:0000303|P
K2C1B_HUMAN	3	RecName: Full=Keratin, type II cytoskeletal 1b; AltName: Full=Cytokeratin-1B; Short=CK-1B; AltName: Full=Keratin-77; Short=K77; AltName: Full=Type-II keratin Kb39 OS=Homo sapiens (Human)
ENOG_HUMAN	3	RecName: Full=Gamma-enolase; EC=4.2.1.11; AltName: Full=2-phospho-D-glycerate hydro-lyase; AltName: Full=Enolase 2; AltName: Full=Neural enolase; AltName: Full=Neuron-specific enolase; Short=NSE OS=Homo sapiens (Human)
UCHL1_HUMAN	3	RecName: Full=Ubiquitin carboxyl-terminal hydrolase isozyme L1; Short=UCH-L1; EC=3.4.19.12; EC=6.-.-.-; AltName: Full=Neuron cytoplasmic protein 9.5; AltName: Full=PGP 9.5; Short=PGP9.5; AltName: Full=Ubiquitin thioesterase L1; Flags: Precursor OS=H
PIMT_HUMAN	3	RecName: Full=Protein-L-isoaspartate(D-aspartate) O-methyltransferase; Short=PIMT; EC=2.1.1.77; AltName: Full=L-isoaspartyl protein carboxyl methyltransferase; AltName: Full=Protein L-isoaspartyl/D-aspartyl methyltransferase; AltName: Full=Protein-b
FUBP1_HUMAN	3	RecName: Full=Far upstream element-binding protein 1; Short=FBP; Short=FUSE-binding protein 1; AltName: Full=DNA helicase V; Short=hDH V OS=Homo sapiens (Human)
RL9_HUMAN	3	RecName: Full=60S ribosomal protein L9 OS=Homo sapiens (Human)
PA2G4_HUMAN	3	RecName: Full=Proliferation-associated protein 2G4; AltName: Full=Cell cycle protein p38-2G4 homolog; Short=hG4-1; AltName: Full=ErbB3-binding protein 1 OS=Homo sapiens (Human)
ST134_HUMAN	3	RecName: Full=Putative protein FAM10A4; AltName: Full=Suppression of tumorigenicity 13 pseudogene 4 OS=Homo sapiens (Human)
TOM70_HUMAN	3	RecName: Full=Mitochondrial import receptor subunit TOM70; AltName: Full=Mitochondrial precursor proteins import receptor; AltName: Full=Translocase of outer membrane 70 kDa subunit OS=Homo sapiens (Human)
CALM_HUMAN	3	RecName: Full=Calmodulin; Short=CaM OS=Homo sapiens (Human)
COX5B_HUMAN	3	RecName: Full=Cytochrome c oxidase subunit 5B, mitochondrial; AltName: Full=Cytochrome c oxidase polypeptide Vb; Flags: Precursor OS=Homo sapiens (Human)
IMDH2_HUMAN	3	RecName: Full=Inosine-5'-monophosphate dehydrogenase 2 {ECO:0000255|HAMAP-Rule:MF_03156}; Short=IMP dehydrogenase 2 {ECO:0000255|HAMAP-Rule:MF_03156}; Short=IMPD 2 {ECO:0000255|HAMAP-Rule:MF_03156}; Short=IMPDH 2 {ECO:0000255|HAMAP-Rule:MF_03156}; E
EF1B_HUMAN	3	RecName: Full=Elongation factor 1-beta; Short=EF-1-beta OS=Homo sapiens (Human)
FA98A_HUMAN	3	RecName: Full=Protein FAM98A OS=Homo sapiens (Human)
APEX1_HUMAN	3	RecName: Full=DNA-(apurinic or apyrimidinic site) lyase; EC=3.1.-.-; EC=4.2.99.18; AltName: Full=APEX nuclease; Short=APEN; AltName: Full=Apurinic-apyrimidinic endonuclease 1; Short=AP endonuclease 1; Short=APE-1; AltName: Full=REF-1; AltName: Full=
SYEP_HUMAN	3	RecName: Full=Bifunctional glutamate/proline--tRNA ligase; AltName: Full=Bifunctional aminoacyl-tRNA synthetase; AltName: Full=Cell proliferation-inducing gene 32 protein; AltName: Full=Glutamatyl-prolyl-tRNA synthetase; Includes: RecName: Full=Glut
EWS_HUMAN	3	RecName: Full=RNA-binding protein EWS; AltName: Full=EWS oncogene; AltName: Full=Ewing sarcoma breakpoint region 1 protein OS=Homo sapiens (Human)
PDRG1_HUMAN	3	RecName: Full=p53 and DNA damage-regulated protein 1 OS=Homo sapiens (Human)
K2C3_HUMAN	3	RecName: Full=Keratin, type II cytoskeletal 3; AltName: Full=65 kDa cytokeratin; AltName: Full=Cytokeratin-3; Short=CK-3; AltName: Full=Keratin-3; Short=K3; AltName: Full=Type-II keratin Kb3 OS=Homo sapiens (Human)
HS105_HUMAN	3	RecName: Full=Heat shock protein 105 kDa; AltName: Full=Antigen NY-CO-25; AltName: Full=Heat shock 110 kDa protein OS=Homo sapiens (Human)
MIMIT_HUMAN	3	RecName: Full=Mimitin, mitochondrial; AltName: Full=B17.2-like; Short=B17.2L; AltName: Full=Myc-induced mitochondrial protein; Short=MMTN; AltName: Full=NADH dehydrogenase [ubiquinone] 1 alpha subcomplex assembly factor 2; AltName: Full=NDUFA12-like
PSA1_HUMAN	3	RecName: Full=Proteasome subunit alpha type-1; EC=3.4.25.1; AltName: Full=30 kDa prosomal protein; Short=PROS-30; AltName: Full=Macropain subunit C2; AltName: Full=Multicatalytic endopeptidase complex subunit C2; AltName: Full=Proteasome component C
RLA2_HUMAN	3	RecName: Full=60S acidic ribosomal protein P2; AltName: Full=Renal carcinoma antigen NY-REN-44 OS=Homo sapiens (Human)
RM17_HUMAN	3	RecName: Full=39S ribosomal protein L17, mitochondrial; Short=L17mt; Short=MRP-L17; AltName: Full=LYST-interacting protein 2; Flags: Precursor OS=Homo sapiens (Human)
PSME3_HUMAN	3	RecName: Full=Proteasome activator complex subunit 3; AltName: Full=11S regulator complex subunit gamma; Short=REG-gamma; AltName: Full=Activator of multicatalytic protease subunit 3; AltName: Full=Ki nuclear autoantigen; AltName: Full=Proteasome ac
SAHH_HUMAN	3	RecName: Full=Adenosylhomocysteinase; Short=AdoHcyase; EC=3.3.1.1; AltName: Full=S-adenosyl-L-homocysteine hydrolase OS=Homo sapiens (Human)
RL24_HUMAN	3	RecName: Full=60S ribosomal protein L24; AltName: Full=60S ribosomal protein L30 OS=Homo sapiens (Human)
IF4A3_HUMAN	3	RecName: Full=Eukaryotic initiation factor 4A-III; Short=eIF-4A-III; Short=eIF4A-III; EC=3.6.4.13; AltName: Full=ATP-dependent RNA helicase DDX48; AltName: Full=ATP-dependent RNA helicase eIF4A-3; AltName: Full=DEAD box protein 48; AltName: Full=Euk
GLYM_HUMAN	3	RecName: Full=Serine hydroxymethyltransferase, mitochondrial; Short=SHMT; EC=2.1.2.1; AltName: Full=Glycine hydroxymethyltransferase; AltName: Full=Serine methylase; Flags: Precursor OS=Homo sapiens (Human)
VAPB_HUMAN	3	RecName: Full=Vesicle-associated membrane protein-associated protein B/C; Short=VAMP-B/VAMP-C; Short=VAMP-associated protein B/C; Short=VAP-B/VAP-C OS=Homo sapiens (Human)
LSM12_HUMAN	3	RecName: Full=Protein LSM12 homolog OS=Homo sapiens (Human)
RL27_HUMAN	3	RecName: Full=60S ribosomal protein L27 OS=Homo sapiens (Human)
PFD2_HUMAN	3	RecName: Full=Prefoldin subunit 2 OS=Homo sapiens (Human)
RAB10_HUMAN	3	RecName: Full=Ras-related protein Rab-10 OS=Homo sapiens (Human)
ENPLL_HUMAN	3	RecName: Full=Putative endoplasmin-like protein; AltName: Full=Putative heat shock protein 90 kDa beta member 2 OS=Homo sapiens (Human)
LPPRC_HUMAN	3	RecName: Full=Leucine-rich PPR motif-containing protein, mitochondrial; AltName: Full=130 kDa leucine-rich protein; Short=LRP 130; AltName: Full=GP130; Flags: Precursor OS=Homo sapiens (Human)
PUR2_HUMAN	3	RecName: Full=Trifunctional purine biosynthetic protein adenosine-3; Includes: RecName: Full=Phosphoribosylamine--glycine ligase; EC=6.3.4.13; AltName: Full=Glycinamide ribonucleotide synthetase; Short=GARS; AltName: Full=Phosphoribosylglycinamide s
MIC19_HUMAN	3	RecName: Full=MICOS complex subunit MIC19; AltName: Full=Coiled-coil-helix-coiled-coil-helix domain-containing protein 3 OS=Homo sapiens (Human)
K1C28_HUMAN	3	RecName: Full=Keratin, type I cytoskeletal 28; AltName: Full=Cytokeratin-28; Short=CK-28; AltName: Full=Keratin-25D; Short=K25D; AltName: Full=Keratin-28; Short=K28; AltName: Full=Type I inner root sheath-specific keratin-K25irs4 OS=Homo sapiens (Hu
TERA_HUMAN	3	RecName: Full=Transitional endoplasmic reticulum ATPase; Short=TER ATPase; EC=3.6.4.6; AltName: Full=15S Mg(2+)-ATPase p97 subunit; AltName: Full=Valosin-containing protein; Short=VCP OS=Homo sapiens (Human)
DPY30_HUMAN	3	RecName: Full=Protein dpy-30 homolog; AltName: Full=Dpy-30-like protein; Short=Dpy-30L OS=Homo sapiens (Human)
RPAP3_HUMAN	3	RecName: Full=RNA polymerase II-associated protein 3 OS=Homo sapiens (Human)
SFXN1_HUMAN	3	RecName: Full=Sideroflexin-1; AltName: Full=Tricarboxylate carrier protein; Short=TCC OS=Homo sapiens (Human)
PGAM4_HUMAN	3	RecName: Full=Probable phosphoglycerate mutase 4; EC=3.1.3.13; EC=5.4.2.11; EC=5.4.2.4 OS=Homo sapiens (Human)
ATP5I_HUMAN	3	RecName: Full=ATP synthase subunit e, mitochondrial; Short=ATPase subunit e OS=Homo sapiens (Human)
IF4G1_HUMAN	3	RecName: Full=Eukaryotic translation initiation factor 4 gamma 1; Short=eIF-4-gamma 1; Short=eIF-4G 1; Short=eIF-4G1; AltName: Full=p220 OS=Homo sapiens (Human)
AATM_HUMAN	3	RecName: Full=Aspartate aminotransferase, mitochondrial; Short=mAspAT; EC=2.6.1.1; EC=2.6.1.7; AltName: Full=Fatty acid-binding protein; Short=FABP-1; AltName: Full=Glutamate oxaloacetate transaminase 2; AltName: Full=Kynurenine aminotransferase 4;
VDAC2_HUMAN	3	RecName: Full=Voltage-dependent anion-selective channel protein 2; Short=VDAC-2; Short=hVDAC2; AltName: Full=Outer mitochondrial membrane protein porin 2 OS=Homo sapiens (Human)
PRDX3_HUMAN	3	RecName: Full=Thioredoxin-dependent peroxide reductase, mitochondrial; EC=1.11.1.15; AltName: Full=Antioxidant protein 1; Short=AOP-1; AltName: Full=HBC189; AltName: Full=Peroxiredoxin III; Short=Prx-III; AltName: Full=Peroxiredoxin-3; AltName: Full
VDAC1_HUMAN	3	RecName: Full=Voltage-dependent anion-selective channel protein 1; Short=VDAC-1; Short=hVDAC1; AltName: Full=Outer mitochondrial membrane protein porin 1; AltName: Full=Plasmalemmal porin; AltName: Full=Porin 31HL; AltName: Full=Porin 31HM OS=Homo s
RLA0_HUMAN	3	RecName: Full=60S acidic ribosomal protein P0; AltName: Full=60S ribosomal protein L10E OS=Homo sapiens (Human)
TCPQ_HUMAN	3	RecName: Full=T-complex protein 1 subunit theta; Short=TCP-1-theta; AltName: Full=CCT-theta; AltName: Full=Renal carcinoma antigen NY-REN-15 OS=Homo sapiens (Human)
TBB1_HUMAN	3	RecName: Full=Tubulin beta-1 chain OS=Homo sapiens (Human)
DDX3Y_HUMAN	3	RecName: Full=ATP-dependent RNA helicase DDX3Y; EC=3.6.4.13; AltName: Full=DEAD box protein 3, Y-chromosomal OS=Homo sapiens (Human)
1433S_HUMAN	3	RecName: Full=14-3-3 protein sigma; AltName: Full=Epithelial cell marker protein 1; AltName: Full=Stratifin OS=Homo sapiens (Human)
RBM4_HUMAN	3	RecName: Full=RNA-binding protein 4; AltName: Full=Lark homolog; Short=hLark; AltName: Full=RNA-binding motif protein 4; AltName: Full=RNA-binding motif protein 4a OS=Homo sapiens (Human)
SET_HUMAN	3	RecName: Full=Protein SET; AltName: Full=HLA-DR-associated protein II; AltName: Full=Inhibitor of granzyme A-activated DNase; Short=IGAAD; AltName: Full=PHAPII; AltName: Full=Phosphatase 2A inhibitor I2PP2A; Short=I-2PP2A; AltName: Full=Template-act
QCR7_HUMAN	3	RecName: Full=Cytochrome b-c1 complex subunit 7; AltName: Full=Complex III subunit 7; AltName: Full=Complex III subunit VII; AltName: Full=QP-C; AltName: Full=Ubiquinol-cytochrome c reductase complex 14 kDa protein OS=Homo sapiens (Human)
PRDX6_HUMAN	3	RecName: Full=Peroxiredoxin-6; EC=1.11.1.15; AltName: Full=1-Cys peroxiredoxin; Short=1-Cys PRX; AltName: Full=24 kDa protein; AltName: Full=Acidic calcium-independent phospholipase A2; Short=aiPLA2; EC=3.1.1.-; AltName: Full=Antioxidant protein 2;
S10AB_HUMAN	3	RecName: Full=Protein S100-A11; AltName: Full=Calgizzarin; AltName: Full=Metastatic lymph node gene 70 protein; Short=MLN 70; AltName: Full=Protein S100-C; AltName: Full=S100 calcium-binding protein A11; Contains: RecName: Full=Protein S100-A11, N-t
NUDC_HUMAN	3	RecName: Full=Nuclear migration protein nudC; AltName: Full=Nuclear distribution protein C homolog OS=Homo sapiens (Human)
RT22_HUMAN	3	RecName: Full=28S ribosomal protein S22, mitochondrial; Short=MRP-S22; Short=S22mt OS=Homo sapiens (Human)
ERP29_HUMAN	3	RecName: Full=Endoplasmic reticulum resident protein 29; Short=ERp29; AltName: Full=Endoplasmic reticulum resident protein 28; Short=ERp28; AltName: Full=Endoplasmic reticulum resident protein 31; Short=ERp31; Flags: Precursor OS=Homo sapiens (Human
STML2_HUMAN	3	RecName: Full=Stomatin-like protein 2, mitochondrial; Short=SLP-2; AltName: Full=EPB72-like protein 2; AltName: Full=Paraprotein target 7; Short=Paratarg-7; Flags: Precursor OS=Homo sapiens (Human)
RBM3_HUMAN	3	RecName: Full=RNA-binding protein 3; AltName: Full=RNA-binding motif protein 3; AltName: Full=RNPL OS=Homo sapiens (Human)
ATD3A_HUMAN	3	RecName: Full=ATPase family AAA domain-containing protein 3A OS=Homo sapiens (Human)
CBR1_HUMAN	3	RecName: Full=Carbonyl reductase [NADPH] 1; EC=1.1.1.184; AltName: Full=15-hydroxyprostaglandin dehydrogenase [NADP(+)]; EC=1.1.1.197; AltName: Full=NADPH-dependent carbonyl reductase 1; AltName: Full=Prostaglandin 9-ketoreductase; AltName: Full=Pro
MOES_HUMAN	3	RecName: Full=Moesin; AltName: Full=Membrane-organizing extension spike protein OS=Homo sapiens (Human)
FA98B_HUMAN	3	RecName: Full=Protein FAM98B OS=Homo sapiens (Human)
MCM7_HUMAN	3	RecName: Full=DNA replication licensing factor MCM7; EC=3.6.4.12; AltName: Full=CDC47 homolog; AltName: Full=P1.1-MCM3 OS=Homo sapiens (Human)
RL31_HUMAN	3	RecName: Full=60S ribosomal protein L31 OS=Homo sapiens (Human)
RT33_HUMAN	3	RecName: Full=28S ribosomal protein S33, mitochondrial; Short=MRP-S33; Short=S33mt OS=Homo sapiens (Human)
HNRPC_HUMAN	3	RecName: Full=Heterogeneous nuclear ribonucleoproteins C1/C2; Short=hnRNP C1/C2 OS=Homo sapiens (Human)
OAT_HUMAN	3	RecName: Full=Ornithine aminotransferase, mitochondrial; EC=2.6.1.13; AltName: Full=Ornithine delta-aminotransferase; AltName: Full=Ornithine--oxo-acid aminotransferase; Contains: RecName: Full=Ornithine aminotransferase, hepatic form; Contains: Rec
DESP_HUMAN	3	RecName: Full=Desmoplakin; Short=DP; AltName: Full=250/210 kDa paraneoplastic pemphigus antigen OS=Homo sapiens (Human)
NACAM_HUMAN	3	RecName: Full=Nascent polypeptide-associated complex subunit alpha, muscle-specific form; AltName: Full=Alpha-NAC, muscle-specific form; Short=skNAC OS=Homo sapiens (Human)
RU2B_HUMAN	3	RecName: Full=U2 small nuclear ribonucleoprotein B''; Short=U2 snRNP B'' OS=Homo sapiens (Human)
SSRD_HUMAN	3	RecName: Full=Translocon-associated protein subunit delta; Short=TRAP-delta; AltName: Full=Signal sequence receptor subunit delta; Short=SSR-delta; Flags: Precursor OS=Homo sapiens (Human)
IF1AX_HUMAN	3	RecName: Full=Eukaryotic translation initiation factor 1A, X-chromosomal; Short=eIF-1A X isoform; AltName: Full=Eukaryotic translation initiation factor 4C; Short=eIF-4C OS=Homo sapiens (Human)
H2A2A_HUMAN	3	RecName: Full=Histone H2A type 2-A; AltName: Full=Histone H2A.2; AltName: Full=Histone H2A/o OS=Homo sapiens (Human)
AT5EL_HUMAN	3	RecName: Full=ATP synthase subunit epsilon-like protein, mitochondrial OS=Homo sapiens (Human)
RU2A_HUMAN	3	RecName: Full=U2 small nuclear ribonucleoprotein A'; Short=U2 snRNP A' OS=Homo sapiens (Human)
CHM4B_HUMAN	3	RecName: Full=Charged multivesicular body protein 4b; AltName: Full=Chromatin-modifying protein 4b; Short=CHMP4b; AltName: Full=SNF7 homolog associated with Alix 1; AltName: Full=SNF7-2; Short=hSnf7-2; AltName: Full=Vacuolar protein sorting-associat
ATPG_HUMAN	3	RecName: Full=ATP synthase subunit gamma, mitochondrial; AltName: Full=F-ATPase gamma subunit; Flags: Precursor OS=Homo sapiens (Human)
CDN2A_HUMAN	2	RecName: Full=Cyclin-dependent kinase inhibitor 2A {ECO:0000312|HGNC:HGNC:1787}; AltName: Full=Cyclin-dependent kinase 4 inhibitor A; Short=CDK4I; AltName: Full=Multiple tumor suppressor 1; Short=MTS-1; AltName: Full=p16-INK4a; Short=p16-INK4; Short
R39L5_HUMAN	2	RecName: Full=Putative 60S ribosomal protein L39-like 5; AltName: Full=60S ribosomal protein L39 pseudogene 5 OS=Homo sapiens (Human)
HMGB3_HUMAN	2	RecName: Full=High mobility group protein B3; AltName: Full=High mobility group protein 2a; Short=HMG-2a; AltName: Full=High mobility group protein 4; Short=HMG-4 OS=Homo sapiens (Human)
SRP72_HUMAN	2	RecName: Full=Signal recognition particle subunit SRP72; Short=SRP72; AltName: Full=Signal recognition particle 72 kDa protein OS=Homo sapiens (Human)
DRG1_HUMAN	2	RecName: Full=Developmentally-regulated GTP-binding protein 1; Short=DRG-1; AltName: Full=Neural precursor cell expressed developmentally down-regulated protein 3; Short=NEDD-3 OS=Homo sapiens (Human)
NLTP_HUMAN	2	RecName: Full=Non-specific lipid-transfer protein; Short=NSL-TP; EC=2.3.1.176; AltName: Full=Propanoyl-CoA C-acyltransferase; AltName: Full=SCP-chi; AltName: Full=SCPX; AltName: Full=Sterol carrier protein 2; Short=SCP-2; AltName: Full=Sterol carrie
IF2B3_HUMAN	2	RecName: Full=Insulin-like growth factor 2 mRNA-binding protein 3; Short=IGF2 mRNA-binding protein 3; Short=IMP-3; AltName: Full=IGF-II mRNA-binding protein 3; AltName: Full=KH domain-containing protein overexpressed in cancer; Short=hKOC; AltName:
CAZA1_HUMAN	2	RecName: Full=F-actin-capping protein subunit alpha-1; AltName: Full=CapZ alpha-1 OS=Homo sapiens (Human)
FUBP3_HUMAN	2	RecName: Full=Far upstream element-binding protein 3; Short=FUSE-binding protein 3 OS=Homo sapiens (Human)
TFAM_HUMAN	2	RecName: Full=Transcription factor A, mitochondrial; Short=mtTFA; AltName: Full=Mitochondrial transcription factor 1; Short=MtTF1; AltName: Full=Transcription factor 6; Short=TCF-6; AltName: Full=Transcription factor 6-like 2; Flags: Precursor OS=Ho
LAP2B_HUMAN	2	RecName: Full=Lamina-associated polypeptide 2, isoforms beta/gamma; AltName: Full=Thymopoietin, isoforms beta/gamma; Short=TP beta/gamma; AltName: Full=Thymopoietin-related peptide isoforms beta/gamma; Short=TPRP isoforms beta/gamma; Contains: RecNa
QCR8_HUMAN	2	RecName: Full=Cytochrome b-c1 complex subunit 8; AltName: Full=Complex III subunit 8; AltName: Full=Complex III subunit VIII; AltName: Full=Ubiquinol-cytochrome c reductase complex 9.5 kDa protein; AltName: Full=Ubiquinol-cytochrome c reductase comp
PRDX5_HUMAN	2	RecName: Full=Peroxiredoxin-5, mitochondrial; EC=1.11.1.15; AltName: Full=Alu corepressor 1; AltName: Full=Antioxidant enzyme B166; Short=AOEB166; AltName: Full=Liver tissue 2D-page spot 71B; AltName: Full=PLP; AltName: Full=Peroxiredoxin V; Short=P
RBM4B_HUMAN	2	RecName: Full=RNA-binding protein 4B; AltName: Full=RNA-binding motif protein 30; AltName: Full=RNA-binding motif protein 4B; AltName: Full=RNA-binding protein 30 OS=Homo sapiens (Human)
RAE1L_HUMAN	2	RecName: Full=mRNA export factor; AltName: Full=Rae1 protein homolog; AltName: Full=mRNA-associated protein mrnp 41 OS=Homo sapiens (Human)
TEBP_HUMAN	2	RecName: Full=Prostaglandin E synthase 3; EC=5.3.99.3 {ECO:0000269|PubMed:10922363}; AltName: Full=Cytosolic prostaglandin E2 synthase; Short=cPGES; AltName: Full=Hsp90 co-chaperone; AltName: Full=Progesterone receptor complex p23; AltName: Full=Tel
DECR_HUMAN	2	RecName: Full=2,4-dienoyl-CoA reductase, mitochondrial; EC=1.3.1.34; AltName: Full=2,4-dienoyl-CoA reductase [NADPH]; Short=4-enoyl-CoA reductase [NADPH]; AltName: Full=Short chain dehydrogenase/reductase family 18C member 1; Flags: Precursor OS=Hom
SERC_HUMAN	2	RecName: Full=Phosphoserine aminotransferase; EC=2.6.1.52; AltName: Full=Phosphohydroxythreonine aminotransferase; Short=PSAT OS=Homo sapiens (Human)
PABP5_HUMAN	2	RecName: Full=Polyadenylate-binding protein 5; Short=PABP-5; Short=Poly(A)-binding protein 5 OS=Homo sapiens (Human)
IF4E_HUMAN	2	RecName: Full=Eukaryotic translation initiation factor 4E; Short=eIF-4E; Short=eIF4E; AltName: Full=eIF-4F 25 kDa subunit; AltName: Full=mRNA cap-binding protein OS=Homo sapiens (Human)
STRBP_HUMAN	2	RecName: Full=Spermatid perinuclear RNA-binding protein OS=Homo sapiens (Human)
CHCH2_HUMAN	2	RecName: Full=Coiled-coil-helix-coiled-coil-helix domain-containing protein 2; AltName: Full=Aging-associated gene 10 protein; AltName: Full=HCV NS2 trans-regulated protein; Short=NS2TP OS=Homo sapiens (Human)
UBA1_HUMAN	2	RecName: Full=Ubiquitin-like modifier-activating enzyme 1; AltName: Full=Protein A1S9; AltName: Full=Ubiquitin-activating enzyme E1 OS=Homo sapiens (Human)
TR112_HUMAN	2	RecName: Full=Multifunctional methyltransferase subunit TRM112-like protein; AltName: Full=tRNA methyltransferase 112 homolog OS=Homo sapiens (Human)
RM55_HUMAN	2	RecName: Full=39S ribosomal protein L55, mitochondrial; Short=L55mt; Short=MRP-L55; Flags: Precursor OS=Homo sapiens (Human)
RPN1_HUMAN	2	RecName: Full=Dolichyl-diphosphooligosaccharide--protein glycosyltransferase subunit 1; EC=2.4.99.18; AltName: Full=Dolichyl-diphosphooligosaccharide--protein glycosyltransferase 67 kDa subunit; AltName: Full=Ribophorin I; Short=RPN-I; AltName: Full
TIM50_HUMAN	2	RecName: Full=Mitochondrial import inner membrane translocase subunit TIM50; Flags: Precursor OS=Homo sapiens (Human)
HAP28_HUMAN	2	RecName: Full=28 kDa heat- and acid-stable phosphoprotein; AltName: Full=PDGF-associated protein; Short=PAP; AltName: Full=PDGFA-associated protein 1; Short=PAP1 OS=Homo sapiens (Human)
LRC59_HUMAN	2	RecName: Full=Leucine-rich repeat-containing protein 59; AltName: Full=Ribosome-binding protein p34; Short=p34 OS=Homo sapiens (Human)
IMB1_HUMAN	2	RecName: Full=Importin subunit beta-1; AltName: Full=Importin-90; AltName: Full=Karyopherin subunit beta-1; AltName: Full=Nuclear factor p97; AltName: Full=Pore targeting complex 97 kDa subunit; Short=PTAC97 OS=Homo sapiens (Human)
MPCP_HUMAN	2	RecName: Full=Phosphate carrier protein, mitochondrial; AltName: Full=Phosphate transport protein; Short=PTP; AltName: Full=Solute carrier family 25 member 3; Flags: Precursor OS=Homo sapiens (Human)
ESTD_HUMAN	2	RecName: Full=S-formylglutathione hydrolase; Short=FGH; EC=3.1.2.12; AltName: Full=Esterase D; AltName: Full=Methylumbelliferyl-acetate deacetylase; EC=3.1.1.56 OS=Homo sapiens (Human)
ATD3C_HUMAN	2	RecName: Full=ATPase family AAA domain-containing protein 3C OS=Homo sapiens (Human)
KAP2_HUMAN	2	RecName: Full=cAMP-dependent protein kinase type II-alpha regulatory subunit OS=Homo sapiens (Human)
RL36_HUMAN	2	RecName: Full=60S ribosomal protein L36 OS=Homo sapiens (Human)
CX6B1_HUMAN	2	RecName: Full=Cytochrome c oxidase subunit 6B1; AltName: Full=Cytochrome c oxidase subunit VIb isoform 1; Short=COX VIb-1 OS=Homo sapiens (Human)
PDCD6_HUMAN	2	RecName: Full=Programmed cell death protein 6; AltName: Full=Apoptosis-linked gene 2 protein; AltName: Full=Probable calcium-binding protein ALG-2 OS=Homo sapiens (Human)
PUR9_HUMAN	2	RecName: Full=Bifunctional purine biosynthesis protein PURH; Includes: RecName: Full=Phosphoribosylaminoimidazolecarboxamide formyltransferase; EC=2.1.2.3; AltName: Full=5-aminoimidazole-4-carboxamide ribonucleotide formyltransferase; AltName: Full=
NP1L4_HUMAN	2	RecName: Full=Nucleosome assembly protein 1-like 4; AltName: Full=Nucleosome assembly protein 2; Short=NAP-2 OS=Homo sapiens (Human)
HNRPF_HUMAN	2	RecName: Full=Heterogeneous nuclear ribonucleoprotein F; Short=hnRNP F; AltName: Full=Nucleolin-like protein mcs94-1; Contains: RecName: Full=Heterogeneous nuclear ribonucleoprotein F, N-terminally processed OS=Homo sapiens (Human)
RFC4_HUMAN	2	RecName: Full=Replication factor C subunit 4; AltName: Full=Activator 1 37 kDa subunit; Short=A1 37 kDa subunit; AltName: Full=Activator 1 subunit 4; AltName: Full=Replication factor C 37 kDa subunit; Short=RF-C 37 kDa subunit; Short=RFC37 OS=Homo s
DUT_HUMAN	2	RecName: Full=Deoxyuridine 5'-triphosphate nucleotidohydrolase, mitochondrial; Short=dUTPase; EC=3.6.1.23; AltName: Full=dUTP pyrophosphatase; Flags: Precursor OS=Homo sapiens (Human)
HMGN2_HUMAN	2	RecName: Full=Non-histone chromosomal protein HMG-17; AltName: Full=High mobility group nucleosome-binding domain-containing protein 2 OS=Homo sapiens (Human)
FLNB_HUMAN	2	RecName: Full=Filamin-B; Short=FLN-B; AltName: Full=ABP-278; AltName: Full=ABP-280 homolog; AltName: Full=Actin-binding-like protein; AltName: Full=Beta-filamin; AltName: Full=Filamin homolog 1; Short=Fh1; AltName: Full=Filamin-3; AltName: Full=Thyr
GRPE1_HUMAN	2	RecName: Full=GrpE protein homolog 1, mitochondrial; AltName: Full=HMGE; AltName: Full=Mt-GrpE#1; Flags: Precursor OS=Homo sapiens (Human)
CDK1_HUMAN	2	RecName: Full=Cyclin-dependent kinase 1; Short=CDK1; EC=2.7.11.22; EC=2.7.11.23; AltName: Full=Cell division control protein 2 homolog; AltName: Full=Cell division protein kinase 1; AltName: Full=p34 protein kinase OS=Homo sapiens (Human)
TIM13_HUMAN	2	RecName: Full=Mitochondrial import inner membrane translocase subunit Tim13 OS=Homo sapiens (Human)
AMPL_HUMAN	2	RecName: Full=Cytosol aminopeptidase; EC=3.4.11.1; AltName: Full=Leucine aminopeptidase 3; Short=LAP-3; AltName: Full=Leucyl aminopeptidase; AltName: Full=Peptidase S; AltName: Full=Proline aminopeptidase; EC=3.4.11.5; AltName: Full=Prolyl aminopept
GDIR1_HUMAN	2	RecName: Full=Rho GDP-dissociation inhibitor 1; Short=Rho GDI 1; AltName: Full=Rho-GDI alpha OS=Homo sapiens (Human)
ANXA5_HUMAN	2	RecName: Full=Annexin A5; AltName: Full=Anchorin CII; AltName: Full=Annexin V; AltName: Full=Annexin-5; AltName: Full=Calphobindin I; Short=CBP-I; AltName: Full=Endonexin II; AltName: Full=Lipocortin V; AltName: Full=Placental anticoagulant protein
CNPY2_HUMAN	2	RecName: Full=Protein canopy homolog 2; AltName: Full=MIR-interacting saposin-like protein; AltName: Full=Putative secreted protein Zsig9; AltName: Full=Transmembrane protein 4; Flags: Precursor OS=Homo sapiens (Human)
COA3_HUMAN	2	RecName: Full=Cytochrome c oxidase assembly factor 3 homolog, mitochondrial; AltName: Full=Coiled-coil domain-containing protein 56; AltName: Full=Mitochondrial translation regulation assembly intermediate of cytochrome c oxidase protein of 12 kDa O
BOLA2_HUMAN	2	RecName: Full=BolA-like protein 2 OS=Homo sapiens (Human)
SRSF3_HUMAN	2	RecName: Full=Serine/arginine-rich splicing factor 3; AltName: Full=Pre-mRNA-splicing factor SRP20; AltName: Full=Splicing factor, arginine/serine-rich 3 OS=Homo sapiens (Human)
SRSF9_HUMAN	2	RecName: Full=Serine/arginine-rich splicing factor 9; AltName: Full=Pre-mRNA-splicing factor SRp30C; AltName: Full=Splicing factor, arginine/serine-rich 9 OS=Homo sapiens (Human)
L10K_HUMAN	2	RecName: Full=Leydig cell tumor 10 kDa protein homolog OS=Homo sapiens (Human)
ECHB_HUMAN	2	RecName: Full=Trifunctional enzyme subunit beta, mitochondrial; AltName: Full=TP-beta; Includes: RecName: Full=3-ketoacyl-CoA thiolase; EC=2.3.1.16; AltName: Full=Acetyl-CoA acyltransferase; AltName: Full=Beta-ketothiolase; Flags: Precursor OS=Homo
LAMA5_HUMAN	2	RecName: Full=Laminin subunit alpha-5; AltName: Full=Laminin-10 subunit alpha; AltName: Full=Laminin-11 subunit alpha; AltName: Full=Laminin-15 subunit alpha; Flags: Precursor OS=Homo sapiens (Human)
PHF5A_HUMAN	2	RecName: Full=PHD finger-like domain-containing protein 5A; Short=PHD finger-like domain protein 5A; AltName: Full=Splicing factor 3B-associated 14 kDa protein; Short=SF3b14b OS=Homo sapiens (Human)
RT31_HUMAN	2	RecName: Full=28S ribosomal protein S31, mitochondrial; Short=MRP-S31; Short=S31mt; AltName: Full=Imogen 38; Flags: Precursor OS=Homo sapiens (Human)
NPAS2_HUMAN	2	RecName: Full=Neuronal PAS domain-containing protein 2; Short=Neuronal PAS2; AltName: Full=Basic-helix-loop-helix-PAS protein MOP4; AltName: Full=Class E basic helix-loop-helix protein 9; Short=bHLHe9; AltName: Full=Member of PAS protein 4; AltName:
SUMO2_HUMAN	2	RecName: Full=Small ubiquitin-related modifier 2 {ECO:0000305}; Short=SUMO-2 {ECO:0000305}; AltName: Full=HSMT3 {ECO:0000303|PubMed:8630065}; AltName: Full=SMT3 homolog 2 {ECO:0000312|HGNC:HGNC:11125}; AltName: Full=SUMO-3 {ECO:0000303|PubMed:106924
ANXA2_HUMAN	2	RecName: Full=Annexin A2; AltName: Full=Annexin II; AltName: Full=Annexin-2; AltName: Full=Calpactin I heavy chain; AltName: Full=Calpactin-1 heavy chain; AltName: Full=Chromobindin-8; AltName: Full=Lipocortin II; AltName: Full=Placental anticoagula
PGRC2_HUMAN	2	RecName: Full=Membrane-associated progesterone receptor component 2; AltName: Full=Progesterone membrane-binding protein; AltName: Full=Steroid receptor protein DG6 OS=Homo sapiens (Human)
SMD3_HUMAN	2	RecName: Full=Small nuclear ribonucleoprotein Sm D3; Short=Sm-D3; AltName: Full=snRNP core protein D3 OS=Homo sapiens (Human)
DHE3_HUMAN	2	RecName: Full=Glutamate dehydrogenase 1, mitochondrial; Short=GDH 1; EC=1.4.1.3; Flags: Precursor OS=Homo sapiens (Human)
HDGF_HUMAN	2	RecName: Full=Hepatoma-derived growth factor; Short=HDGF; AltName: Full=High mobility group protein 1-like 2; Short=HMG-1L2 OS=Homo sapiens (Human)
CERU_HUMAN	2	RecName: Full=Ceruloplasmin; EC=1.16.3.1; AltName: Full=Ferroxidase; Flags: Precursor OS=Homo sapiens (Human)
CROCC_HUMAN	2	RecName: Full=Rootletin; AltName: Full=Ciliary rootlet coiled-coil protein OS=Homo sapiens (Human)
H10_HUMAN	2	RecName: Full=Histone H1.0; AltName: Full=Histone H1'; AltName: Full=Histone H1(0); Contains: RecName: Full=Histone H1.0, N-terminally processed OS=Homo sapiens (Human)
AINX_HUMAN	2	RecName: Full=Alpha-internexin; Short=Alpha-Inx; AltName: Full=66 kDa neurofilament protein; Short=NF-66; Short=Neurofilament-66; AltName: Full=Neurofilament 5 OS=Homo sapiens (Human)
NNRE_HUMAN	2	RecName: Full=NAD(P)H-hydrate epimerase {ECO:0000255|HAMAP-Rule:MF_03159}; EC=5.1.99.6; AltName: Full=Apolipoprotein A-I-binding protein {ECO:0000255|HAMAP-Rule:MF_03159}; Short=AI-BP {ECO:0000255|HAMAP-Rule:MF_03159}; AltName: Full=NAD(P)HX epimera
RT11_HUMAN	2	RecName: Full=28S ribosomal protein S11, mitochondrial; Short=MRP-S11; Short=S11mt; AltName: Full=Cervical cancer proto-oncogene 2 protein; Short=HCC-2; Flags: Precursor OS=Homo sapiens (Human)
TXND5_HUMAN	2	RecName: Full=Thioredoxin domain-containing protein 5; AltName: Full=Endoplasmic reticulum resident protein 46; Short=ER protein 46; Short=ERp46; AltName: Full=Thioredoxin-like protein p46; Flags: Precursor OS=Homo sapiens (Human)
PSA7L_HUMAN	2	RecName: Full=Proteasome subunit alpha type-7-like; EC=3.4.25.1 OS=Homo sapiens (Human)
TRAP1_HUMAN	2	RecName: Full=Heat shock protein 75 kDa, mitochondrial; Short=HSP 75; AltName: Full=TNFR-associated protein 1; AltName: Full=Tumor necrosis factor type 1 receptor-associated protein; Short=TRAP-1; Flags: Precursor OS=Homo sapiens (Human)
RUXG_HUMAN	2	RecName: Full=Small nuclear ribonucleoprotein G; Short=snRNP-G; AltName: Full=Sm protein G; Short=Sm-G; Short=SmG OS=Homo sapiens (Human)
LDH6B_HUMAN	2	RecName: Full=L-lactate dehydrogenase A-like 6B; EC=1.1.1.27 OS=Homo sapiens (Human)
UCK2_HUMAN	2	RecName: Full=Uridine-cytidine kinase 2; Short=UCK 2; EC=2.7.1.48; AltName: Full=Cytidine monophosphokinase 2; AltName: Full=Testis-specific protein TSA903; AltName: Full=Uridine monophosphokinase 2 OS=Homo sapiens (Human)
YTHD2_HUMAN	2	RecName: Full=YTH domain-containing family protein 2; AltName: Full=CLL-associated antigen KW-14; AltName: Full=High-glucose-regulated protein 8; AltName: Full=Renal carcinoma antigen NY-REN-2 OS=Homo sapiens (Human)
EDF1_HUMAN	2	RecName: Full=Endothelial differentiation-related factor 1; Short=EDF-1; AltName: Full=Multiprotein-bridging factor 1; Short=MBF1 OS=Homo sapiens (Human)
RL32_HUMAN	2	RecName: Full=60S ribosomal protein L32 OS=Homo sapiens (Human)
SLIRP_HUMAN	2	RecName: Full=SRA stem-loop-interacting RNA-binding protein, mitochondrial; Flags: Precursor OS=Homo sapiens (Human)
RB11A_HUMAN	2	RecName: Full=Ras-related protein Rab-11A; Short=Rab-11; AltName: Full=YL8; Flags: Precursor OS=Homo sapiens (Human)
IF5_HUMAN	2	RecName: Full=Eukaryotic translation initiation factor 5; Short=eIF-5 OS=Homo sapiens (Human)
NTPCR_HUMAN	2	RecName: Full=Cancer-related nucleoside-triphosphatase; Short=NTPase; EC=3.6.1.15; AltName: Full=Nucleoside triphosphate phosphohydrolase OS=Homo sapiens (Human)
SC61B_HUMAN	2	RecName: Full=Protein transport protein Sec61 subunit beta OS=Homo sapiens (Human)
SYWC_HUMAN	2	RecName: Full=Tryptophan--tRNA ligase, cytoplasmic; EC=6.1.1.2; AltName: Full=Interferon-induced protein 53; Short=IFP53; AltName: Full=Tryptophanyl-tRNA synthetase; Short=TrpRS; Short=hWRS; Contains: RecName: Full=T1-TrpRS; Contains: RecName: Full=
PPIH_HUMAN	2	RecName: Full=Peptidyl-prolyl cis-trans isomerase H; Short=PPIase H; EC=5.2.1.8; AltName: Full=Rotamase H; AltName: Full=Small nuclear ribonucleoprotein particle-specific cyclophilin H; Short=CypH; AltName: Full=U-snRNP-associated cyclophilin SnuCyp
PAL4A_HUMAN	2	RecName: Full=Peptidyl-prolyl cis-trans isomerase A-like 4A/B/C; Short=PPIase A-like 4A; EC=5.2.1.8; AltName: Full=Chromosome 1-amplified sequence 2; Short=COAS-2; AltName: Full=Cyclophilin homolog overexpressed in liver cancer OS=Homo sapiens (Huma
K2C4_HUMAN	2	RecName: Full=Keratin, type II cytoskeletal 4; AltName: Full=Cytokeratin-4; Short=CK-4; AltName: Full=Keratin-4; Short=K4; AltName: Full=Type-II keratin Kb4 OS=Homo sapiens (Human)
RT02_HUMAN	2	RecName: Full=28S ribosomal protein S2, mitochondrial; Short=MRP-S2; Short=S2mt OS=Homo sapiens (Human)
RD23B_HUMAN	2	RecName: Full=UV excision repair protein RAD23 homolog B; Short=HR23B; Short=hHR23B; AltName: Full=XP-C repair-complementing complex 58 kDa protein; Short=p58 OS=Homo sapiens (Human)
SF3A1_HUMAN	2	RecName: Full=Splicing factor 3A subunit 1; AltName: Full=SF3a120; AltName: Full=Spliceosome-associated protein 114; Short=SAP 114 OS=Homo sapiens (Human)
ATIF1_HUMAN	2	RecName: Full=ATPase inhibitor, mitochondrial; AltName: Full=Inhibitor of F(1)F(o)-ATPase; Short=IF(1); Short=IF1; Flags: Precursor OS=Homo sapiens (Human)
TIF1B_HUMAN	2	RecName: Full=Transcription intermediary factor 1-beta; Short=TIF1-beta; AltName: Full=E3 SUMO-protein ligase TRIM28; EC=6.3.2.-; AltName: Full=KRAB-associated protein 1; Short=KAP-1; AltName: Full=KRAB-interacting protein 1; Short=KRIP-1; AltName:
DHB4_HUMAN	2	RecName: Full=Peroxisomal multifunctional enzyme type 2; Short=MFE-2; AltName: Full=17-beta-hydroxysteroid dehydrogenase 4; Short=17-beta-HSD 4; AltName: Full=D-bifunctional protein; Short=DBP; AltName: Full=Multifunctional protein 2; Short=MPF-2; A
HINT1_HUMAN	2	RecName: Full=Histidine triad nucleotide-binding protein 1; EC=3.-.-.-; AltName: Full=Adenosine 5'-monophosphoramidase; AltName: Full=Protein kinase C inhibitor 1; AltName: Full=Protein kinase C-interacting protein 1; Short=PKCI-1 OS=Homo sapiens (H
SRSF4_HUMAN	2	RecName: Full=Serine/arginine-rich splicing factor 4; AltName: Full=Pre-mRNA-splicing factor SRP75; AltName: Full=SRP001LB; AltName: Full=Splicing factor, arginine/serine-rich 4 OS=Homo sapiens (Human)
PP1G_HUMAN	2	RecName: Full=Serine/threonine-protein phosphatase PP1-gamma catalytic subunit; Short=PP-1G; EC=3.1.3.16; AltName: Full=Protein phosphatase 1C catalytic subunit OS=Homo sapiens (Human)
RM43_HUMAN	2	RecName: Full=39S ribosomal protein L43, mitochondrial; Short=L43mt; Short=MRP-L43; AltName: Full=Mitochondrial ribosomal protein bMRP36a; Flags: Precursor OS=Homo sapiens (Human)
DDX5_HUMAN	2	RecName: Full=Probable ATP-dependent RNA helicase DDX5; EC=3.6.4.13; AltName: Full=DEAD box protein 5; AltName: Full=RNA helicase p68 OS=Homo sapiens (Human)
RS15_HUMAN	2	RecName: Full=40S ribosomal protein S15; AltName: Full=RIG protein OS=Homo sapiens (Human)
SC22B_HUMAN	2	RecName: Full=Vesicle-trafficking protein SEC22b; AltName: Full=ER-Golgi SNARE of 24 kDa; Short=ERS-24; Short=ERS24; AltName: Full=SEC22 vesicle-trafficking protein homolog B; AltName: Full=SEC22 vesicle-trafficking protein-like 1 OS=Homo sapiens (H
LGUL_HUMAN	2	RecName: Full=Lactoylglutathione lyase; EC=4.4.1.5; AltName: Full=Aldoketomutase; AltName: Full=Glyoxalase I; Short=Glx I; AltName: Full=Ketone-aldehyde mutase; AltName: Full=Methylglyoxalase; AltName: Full=S-D-lactoylglutathione methylglyoxal lyase
WIBG_HUMAN	2	RecName: Full=Partner of Y14 and mago; AltName: Full=Protein wibg homolog OS=Homo sapiens (Human)
RM49_HUMAN	2	RecName: Full=39S ribosomal protein L49, mitochondrial; Short=L49mt; Short=MRP-L49; AltName: Full=Neighbor of FAU; Short=NOF; AltName: Full=Protein NOF1 OS=Homo sapiens (Human)
PDCD5_HUMAN	2	RecName: Full=Programmed cell death protein 5; AltName: Full=TF-1 cell apoptosis-related protein 19; Short=Protein TFAR19 OS=Homo sapiens (Human)
PP1A_HUMAN	2	RecName: Full=Serine/threonine-protein phosphatase PP1-alpha catalytic subunit; Short=PP-1A; EC=3.1.3.16 OS=Homo sapiens (Human)
CSK23_HUMAN	2	RecName: Full=Casein kinase II subunit alpha 3; Short=CK II alpha 3; EC=2.7.11.1; AltName: Full=Casein kinase II alpha 1 polypeptide pseudogene OS=Homo sapiens (Human)
CAPZB_HUMAN	2	RecName: Full=F-actin-capping protein subunit beta; AltName: Full=CapZ beta OS=Homo sapiens (Human)
HS905_HUMAN	2	RecName: Full=Putative heat shock protein HSP 90-alpha A5; AltName: Full=Heat shock protein 90-alpha E; Short=Heat shock protein 90Ae OS=Homo sapiens (Human)
F10A5_HUMAN	2	RecName: Full=Putative protein FAM10A5; AltName: Full=Suppression of tumorigenicity 13 pseudogene 5 OS=Homo sapiens (Human)
AT5F1_HUMAN	2	RecName: Full=ATP synthase F(0) complex subunit B1, mitochondrial; AltName: Full=ATP synthase proton-transporting mitochondrial F(0) complex subunit B1; AltName: Full=ATP synthase subunit b; Short=ATPase subunit b; Flags: Precursor OS=Homo sapiens (
USMG5_HUMAN	2	RecName: Full=Up-regulated during skeletal muscle growth protein 5; AltName: Full=Diabetes-associated protein in insulin-sensitive tissues; AltName: Full=HCV F-transactivated protein 2 OS=Homo sapiens (Human)
ELOC_HUMAN	2	RecName: Full=Transcription elongation factor B polypeptide 1; AltName: Full=Elongin 15 kDa subunit; AltName: Full=Elongin-C; Short=EloC; AltName: Full=RNA polymerase II transcription factor SIII subunit C; AltName: Full=SIII p15 OS=Homo sapiens (Hu
PRS6A_HUMAN	2	RecName: Full=26S protease regulatory subunit 6A; AltName: Full=26S proteasome AAA-ATPase subunit RPT5; AltName: Full=Proteasome 26S subunit ATPase 3; AltName: Full=Proteasome subunit P50; AltName: Full=Tat-binding protein 1; Short=TBP-1 OS=Homo sap
NEDD8_HUMAN	2	RecName: Full=NEDD8; AltName: Full=Neddylin; AltName: Full=Neural precursor cell expressed developmentally down-regulated protein 8; Short=NEDD-8; AltName: Full=Ubiquitin-like protein Nedd8; Flags: Precursor OS=Homo sapiens (Human)
PRS10_HUMAN	2	RecName: Full=26S protease regulatory subunit 10B; AltName: Full=26S proteasome AAA-ATPase subunit RPT4; AltName: Full=Proteasome 26S subunit ATPase 6; AltName: Full=Proteasome subunit p42 OS=Homo sapiens (Human)
K2C72_HUMAN	2	RecName: Full=Keratin, type II cytoskeletal 72; AltName: Full=Cytokeratin-72; Short=CK-72; AltName: Full=Keratin-72; Short=K72; AltName: Full=Type II inner root sheath-specific keratin-K6irs2; AltName: Full=Type-II keratin Kb35 OS=Homo sapiens (Huma
SORCN_HUMAN	2	RecName: Full=Sorcin; AltName: Full=22 kDa protein; AltName: Full=CP-22; Short=CP22; AltName: Full=V19 OS=Homo sapiens (Human)
RT29_HUMAN	2	RecName: Full=28S ribosomal protein S29, mitochondrial; Short=MRP-S29; Short=S29mt; AltName: Full=Death-associated protein 3; Short=DAP-3; AltName: Full=Ionizing radiation resistance conferring protein; Flags: Precursor OS=Homo sapiens (Human)
DNJC9_HUMAN	2	RecName: Full=DnaJ homolog subfamily C member 9; AltName: Full=DnaJ protein SB73 OS=Homo sapiens (Human)
K2C74_HUMAN	2	RecName: Full=Keratin, type II cytoskeletal 74; AltName: Full=Cytokeratin-74; Short=CK-74; AltName: Full=Keratin-5c; Short=K5C; AltName: Full=Keratin-74; Short=K74; AltName: Full=Type II inner root sheath-specific keratin-K6irs4; AltName: Full=Type-
UBE2N_HUMAN	2	RecName: Full=Ubiquitin-conjugating enzyme E2 N; EC=6.3.2.19; AltName: Full=Bendless-like ubiquitin-conjugating enzyme; AltName: Full=Ubc13; AltName: Full=UbcH13; AltName: Full=Ubiquitin carrier protein N; AltName: Full=Ubiquitin-protein ligase N OS
K2C73_HUMAN	2	RecName: Full=Keratin, type II cytoskeletal 73; AltName: Full=Cytokeratin-73; Short=CK-73; AltName: Full=Keratin-73; Short=K73; AltName: Full=Type II inner root sheath-specific keratin-K6irs3; AltName: Full=Type-II keratin Kb36 OS=Homo sapiens (Huma
K1C25_HUMAN	2	RecName: Full=Keratin, type I cytoskeletal 25; AltName: Full=Cytokeratin-25; Short=CK-25; AltName: Full=Keratin-25; Short=K25; AltName: Full=Keratin-25A; Short=K25A; AltName: Full=Type I inner root sheath-specific keratin-K25irs1 OS=Homo sapiens (Hu
RS17L_HUMAN	2	RecName: Full=40S ribosomal protein S17-like OS=Homo sapiens (Human)
PIN4_HUMAN	2	RecName: Full=Peptidyl-prolyl cis-trans isomerase NIMA-interacting 4; EC=5.2.1.8; AltName: Full=Parvulin-14; Short=Par14; Short=hPar14; AltName: Full=Parvulin-17; Short=Par17; Short=hPar17; AltName: Full=Peptidyl-prolyl cis-trans isomerase Pin4; Sho
TXD17_HUMAN	2	RecName: Full=Thioredoxin domain-containing protein 17; AltName: Full=14 kDa thioredoxin-related protein; Short=TRP14; AltName: Full=Protein 42-9-9; AltName: Full=Thioredoxin-like protein 5 OS=Homo sapiens (Human)
RT27_HUMAN	2	RecName: Full=28S ribosomal protein S27, mitochondrial; Short=MRP-S27; Short=S27mt OS=Homo sapiens (Human)
MARCS_HUMAN	2	RecName: Full=Myristoylated alanine-rich C-kinase substrate; Short=MARCKS; AltName: Full=Protein kinase C substrate, 80 kDa protein, light chain; Short=80K-L protein; Short=PKCSL OS=Homo sapiens (Human)
NDUA4_HUMAN	2	RecName: Full=Cytochrome c oxidase subunit NDUFA4; AltName: Full=Complex I-MLRQ; Short=CI-MLRQ; AltName: Full=NADH-ubiquinone oxidoreductase MLRQ subunit OS=Homo sapiens (Human)
BTF3_HUMAN	2	RecName: Full=Transcription factor BTF3; AltName: Full=Nascent polypeptide-associated complex subunit beta; Short=NAC-beta; AltName: Full=RNA polymerase B transcription factor 3 OS=Homo sapiens (Human)
CH033_HUMAN	2	RecName: Full=UPF0488 protein C8orf33 OS=Homo sapiens (Human)
CHCH1_HUMAN	2	RecName: Full=Coiled-coil-helix-coiled-coil-helix domain-containing protein 1; AltName: Full=28S ribosomal protein S37, mitochondrial; Short=MRP-S37; AltName: Full=Nuclear protein C2360 OS=Homo sapiens (Human)
TALDO_HUMAN	2	RecName: Full=Transaldolase; EC=2.2.1.2 OS=Homo sapiens (Human)
SSBP_HUMAN	2	RecName: Full=Single-stranded DNA-binding protein, mitochondrial; Short=Mt-SSB; Short=MtSSB; AltName: Full=PWP1-interacting protein 17; Flags: Precursor OS=Homo sapiens (Human)
UBQL1_HUMAN	2	RecName: Full=Ubiquilin-1; AltName: Full=Protein linking IAP with cytoskeleton 1; Short=PLIC-1; Short=hPLIC-1 OS=Homo sapiens (Human)
CBR3_HUMAN	2	RecName: Full=Carbonyl reductase [NADPH] 3; EC=1.1.1.184; AltName: Full=NADPH-dependent carbonyl reductase 3; AltName: Full=Short chain dehydrogenase/reductase family 21C member 2 OS=Homo sapiens (Human)
HECD2_HUMAN	2	RecName: Full=Probable E3 ubiquitin-protein ligase HECTD2; EC=6.3.2.-; AltName: Full=HECT domain-containing protein 2 OS=Homo sapiens (Human)
SIAH1_HUMAN	2	RecName: Full=E3 ubiquitin-protein ligase SIAH1; EC=6.3.2.-; AltName: Full=Seven in absentia homolog 1; Short=Siah-1; AltName: Full=Siah-1a OS=Homo sapiens (Human)
PRKDC_HUMAN	2	RecName: Full=DNA-dependent protein kinase catalytic subunit; Short=DNA-PK catalytic subunit; Short=DNA-PKcs; EC=2.7.11.1; AltName: Full=DNPK1; AltName: Full=p460 OS=Homo sapiens (Human)
DEST_HUMAN	2	RecName: Full=Destrin; AltName: Full=Actin-depolymerizing factor; Short=ADF OS=Homo sapiens (Human)
RUXE_HUMAN	2	RecName: Full=Small nuclear ribonucleoprotein E; Short=snRNP-E; AltName: Full=Sm protein E; Short=Sm-E; Short=SmE OS=Homo sapiens (Human)
TIM16_HUMAN	2	RecName: Full=Mitochondrial import inner membrane translocase subunit TIM16; AltName: Full=Mitochondria-associated granulocyte macrophage CSF-signaling molecule; AltName: Full=Presequence translocated-associated motor subunit PAM16 OS=Homo sapiens (
RT18B_HUMAN	2	RecName: Full=28S ribosomal protein S18b, mitochondrial; Short=MRP-S18-b; Short=Mrps18-b; Short=S18mt-b; AltName: Full=28S ribosomal protein S18-2, mitochondrial; Short=MRP-S18-2; Flags: Precursor OS=Homo sapiens (Human)
RL37A_HUMAN	2	RecName: Full=60S ribosomal protein L37a OS=Homo sapiens (Human)
H31T_HUMAN	2	RecName: Full=Histone H3.1t; Short=H3/t; Short=H3t; AltName: Full=H3/g OS=Homo sapiens (Human)
K1C17_HUMAN	2	RecName: Full=Keratin, type I cytoskeletal 17; AltName: Full=39.1; AltName: Full=Cytokeratin-17; Short=CK-17; AltName: Full=Keratin-17; Short=K17 OS=Homo sapiens (Human)
K1C15_HUMAN	2	RecName: Full=Keratin, type I cytoskeletal 15; AltName: Full=Cytokeratin-15; Short=CK-15; AltName: Full=Keratin-15; Short=K15 OS=Homo sapiens (Human)
H33_HUMAN	2	RecName: Full=Histone H3.3 OS=Homo sapiens (Human)
DCXR_HUMAN	2	RecName: Full=L-xylulose reductase; Short=XR; EC=1.1.1.10; AltName: Full=Carbonyl reductase II; AltName: Full=Dicarbonyl/L-xylulose reductase; AltName: Full=Kidney dicarbonyl reductase; Short=kiDCR; AltName: Full=Short chain dehydrogenase/reductase
G3PT_HUMAN	2	RecName: Full=Glyceraldehyde-3-phosphate dehydrogenase, testis-specific; EC=1.2.1.12; AltName: Full=Spermatogenic cell-specific glyceraldehyde 3-phosphate dehydrogenase 2; Short=GAPDH-2; AltName: Full=Spermatogenic glyceraldehyde-3-phosphate dehydro
TPD54_HUMAN	2	RecName: Full=Tumor protein D54; Short=hD54; AltName: Full=Tumor protein D52-like 2 OS=Homo sapiens (Human)
ROA0_HUMAN	2	RecName: Full=Heterogeneous nuclear ribonucleoprotein A0; Short=hnRNP A0 OS=Homo sapiens (Human)
TIM10_HUMAN	2	RecName: Full=Mitochondrial import inner membrane translocase subunit Tim10 OS=Homo sapiens (Human)
RL29_HUMAN	2	RecName: Full=60S ribosomal protein L29; AltName: Full=Cell surface heparin-binding protein HIP OS=Homo sapiens (Human)
